# Supplementary material for: Conflict resolution in socially housed Sumatran orangutans (Pongo abelii)
Source: PeerJ. 2018 Jul 31;6:e5303. doi: 10.7717/peerj.5303 (PMC6074800; doi:10.7717/peerj.5303)
Supplement: Data S1 — Each line refers to a particular event: aggressive interactions (with or without third party intervention) and the corresponding affiliative PC- and MC-contacts between the opponents and between the victim and a third party, respectively. Each column refers to a particular variable. [file peerj-06-5303-s004.xlsx]

## Sheet: KoppLiebal2018
Event-ID_VideoNumber	Observation_Period	Enclosure	Onset_Time	Offset_Time	Period_Interaction	Context	Aggressor	Victim	Intensity_Aggression	Aggressive_Behaviour	Reaction_Victim	Reaction_Types	Most_Intense_ReactionType	Intervention	Intervening_Individual	Intervening_Behaviour	Intervention_Type	Intervention_Success	Another_Intervention	Grouping_PCMC	Individual_A_Initiator	Role_in_Conflict_A	Individual_B_Partner	Role_in_Conflict_B	Interaction	Contact_Type	Affiliative_Behaviour	LatencyPCMC	PC_MC_method	TimeRule_interval	Duration_Time	Duration_s	Subset_Analysis
Event_213_2011_09_15_Dortmund_010	Autumn_2011	Outdoor	00:06:59	00:07:38	Aggression	Spontaneous	Toba	Suma	Medium	Chase	Move_away	Avoidance	Avoidance	No_Intervention	NA	NA	No_Intervention	NA	NA	PCMCNo_1Aggression	NA	NA	NA	NA	NA	NA	NA	NA	NA	NA	00:00:39	39	Main_Analysis
PC_Event_213_2011_09_15_Dortmund_010	Autumn_2011	Outdoor	00:07:38	00:17:38	PC_Opp	Spontaneous	Toba	Suma	Medium	NA	NA			NA	NA	NA	NA	NA	NA	PCMCNo_1PC_Opp	NA	NA	NA	NA	No_Interaction_Between_Opponents	NA	NA	no_affiliative_interaction	neutral	greater10	00:10:00	600	Main_Analysis
PC_Event_213_2011_09_15_Dortmund_010	Autumn_2011	Outdoor	00:07:38	00:17:38	PC_3rd	Spontaneous	Toba	Suma	Medium	NA	NA			NA	NA	NA	NA	NA	NA	PCMCNo_1PC_3rd	NA	NA	NA	NA	No_Interaction_Victim_3rd_Party	NA	NA	no_affiliative_interaction	neutral	greater10	00:10:00	600	Main_Analysis
MC_Event_213_16-09-11_009_14:18	Autumn_2011	Outdoor	00:08:00	00:18:00	MC_Opp	NA	Toba	Suma	Medium	NA	NA			NA	NA	NA	NA	NA	NA	PCMCNo_1MC_Opp	NA	NA	NA	NA	No_Interaction_Between_Opponents	NA	NA	no_affiliative_interaction		greater10	00:10:00	600	Main_Analysis
MC_Event_213_16-09-11_009_14:18	Autumn_2011	Outdoor	00:08:00	00:18:00	MC_3rd	Spontaneous	Toba	Suma	Medium	NA	NA			NA	NA	NA	NA	NA	NA	PCMCNo_1MC_3rd	NA	NA	NA	NA	No_Interaction_Victim_3rd_Party	NA	NA	no_affiliative_interaction		greater10	00:10:00	600	Main_Analysis
Event_110_2011_09_13_Dortmund_025_sexual_coercion_females	Autumn_2011	Outdoor	00:09:21	00:10:01	Aggression	Sexual_Coercion	Djamuna	Eirina	Medium	GrabHold_tightSexual_Coercion_ff	Struggle_to_escapeVocalisation	Non-aggressive	Non-aggressive	Intervention	Tao	Move_between__ShieldingPull_Back_Victim	impartial_non-aggressive	Success	No_Other_Intervention	PCMCNo_2Aggression	NA	NA	NA	NA	NA	NA	NA	NA	NA	NA	00:00:40	40	Main_Analysis
PC_Event_110_2011_09_13_Dortmund_025_sexual_coercion_females	Autumn_2011	Outdoor	00:10:09	00:10:30	PC_3rd	Sexual_Coercion	Djamuna	Eirina	Medium	NA	NA			NA	NA	NA	NA	NA	NA	PCMCNo_2PC_3rd	Toba	3rd_Party	Eirina	Victim	Interaction	Affiliative	Embrace	00:00:08	attracted	1	00:00:21	21	Main_Analysis
PC_Event_110_2011_09_13_Dortmund_025_sexual_coercion_females	Autumn_2011	Outdoor	00:10:01	00:10:01	PC_Opp	NA	Djamuna	Eirina	Medium	NA	NA			NA	NA	NA	NA	NA	NA	PCMCNo_2PC_Opp	NA	NA	NA	NA	No_Interaction_Between_Opponents	NA	NA	no_affiliative_interaction	exclude	greater10	00:00:00	0	Main_Analysis
MC_Event_110_2011-09-14_14__14:55	Autumn_2011	Outdoor	00:02:43	00:04:19	MC_3rd	Sexual_Coercion	Djamuna	Eirina	Medium	NA	NA			NA	NA	NA	NA	NA	NA	PCMCNo_2MC_3rd	Eirina	Victim	Tao	3rd_Party	Interaction	Affiliative	Play	00:02:43		3	00:01:36	96	Main_Analysis
MC_Event_110_2011-09-14_14__14:55	Autumn_2011	Outdoor	00:08:47	00:08:52	MC_Opp	NA	Djamuna	Eirina	Medium	NA	NA			NA	NA	NA	NA	NA	NA	PCMCNo_2MC_Opp	Djamuna	Aggressor	Eirina	Victim	Interaction	Indeterminable	NA	NA	exclude	NA	00:00:05	5	Main_Analysis
Event_251_2011_09_16_Dortmund_006	Autumn_2011	Outdoor	00:00:00	00:00:37	Aggression	Spontaneous	Toba	Suma	Medium	Chase	Move_away	Avoidance	Avoidance	No_Intervention	NA	NA	No_Intervention	NA	NA	PCMCNo_3Aggression	NA	NA	NA	NA	NA	NA	NA	NA	NA	NA	00:00:37	37	Main_Analysis
PC_Event_251_2011_09_16_Dortmund_006	Autumn_2011	Outdoor	00:08:41	00:18:41	PC_Opp	Spontaneous	Toba	Suma	Medium	NA	NA			NA	NA	NA	NA	NA	NA	PCMCNo_3PC_Opp	NA	NA	NA	NA	No_Interaction_Between_Opponents	NA	NA	no_affiliative_interaction	neutral	greater10	00:10:00	600	Main_Analysis
PC_Event_251_2011_09_16_Dortmund_006	Autumn_2011	Outdoor	00:08:41	00:18:41	PC_3rd	Spontaneous	Toba	Suma	Medium	NA	NA			NA	NA	NA	NA	NA	NA	PCMCNo_3PC_3rd	NA	NA	NA	NA	No_Interaction_Victim_3rd_Party	NA	NA	no_affiliative_interaction	neutral	greater10	00:10:00	600	Main_Analysis
MC_002 MC_20-09-11_005__11:20	Autumn_2011	Outdoor	00:00:00	00:10:00	MC_Opp	NA	Toba	Suma	Medium	NA	NA			NA	NA	NA	NA	NA	NA	PCMCNo_3MC_Opp	NA	NA	NA	NA	No_Interaction_Between_Opponents	NA	NA	no_affiliative_interaction		greater10	00:10:00	600	Main_Analysis
MC_002 MC_20-09-11_005__11:20	Autumn_2011	Outdoor	00:00:00	00:10:00	MC_3rd	Spontaneous	Toba	Suma	Medium	NA	NA			NA	NA	NA	NA	NA	NA	PCMCNo_3MC_3rd	NA	NA	NA	NA	No_Interaction_Victim_3rd_Party	NA	NA	no_affiliative_interaction		greater10	00:10:00	600	Main_Analysis
Event_310_2011_09_19_Dortmund_007	Autumn_2011	Outdoor	00:02:25	00:03:02	Aggression	Food_Competition	Toba	Djamuna	Medium	Chase	Move_away	Avoidance	Avoidance	No_Intervention	NA	NA	No_Intervention	NA	NA	PCMCNo_4Aggression	NA	NA	NA	NA	NA	NA	NA	NA	NA	NA	00:00:36	36	Main_Analysis
PC_Event_310_2011_09_19_Dortmund_007	Autumn_2011	Outdoor	00:03:02	00:13:02	PC_Opp	Food_Competition	Toba	Djamuna	Medium	NA	NA			NA	NA	NA	NA	NA	NA	PCMCNo_4PC_Opp	NA	NA	NA	NA	No_Interaction_Between_Opponents	NA	NA	no_affiliative_interaction	neutral	greater10	00:09:59	599	Main_Analysis
PC_Event_310_2011_09_19_Dortmund_007	Autumn_2011	Outdoor	00:12:30	00:13:02	PC_3rd	Food_Competition	Toba	Djamuna	Medium	NA	NA			NA	NA	NA	NA	NA	NA	PCMCNo_4PC_3rd	Djamuna	Victim	Suma	3rd_Party	Interaction	Affiliative	Contact_Sitting	00:09:28	dispersed	10	00:00:32	32	Main_Analysis
MC_Event_310 21-09-11_004__11:23	Autumn_2011	Outdoor	00:22:00	00:22:22	MC_3rd	Food_Competition	Toba	Djamuna	Medium	NA	NA			NA	NA	NA	NA	NA	NA	PCMCNo_4MC_3rd	Tao	3rd_Party	Djamuna	Victim	Interaction	Affiliative	Play	00:00:00		1	00:00:22	22	Main_Analysis
MC_Event_310_ 21-09-11_004__11:23	Autumn_2011	Outdoor	00:22:00	00:32:00	MC_Opp	NA	Toba	Djamuna	Medium	NA	NA			NA	NA	NA	NA	NA	NA	PCMCNo_4MC_Opp	NA	NA	NA	NA	No_Interaction_Between_Opponents	NA	NA	no_affiliative_interaction		greater10	00:10:00	600	Main_Analysis
Event_424_2011_09_20_Dortmund_008	Autumn_2011	Outdoor	00:01:17	00:01:51	Aggression	Weaning	Toba	Tao	High	GrabPullBitePush	Struggle_to_escapeVocalisationMove_away	Non-aggressive_Avoidance	Non-aggressive	No_Intervention	NA	NA	No_Intervention	NA	NA	PCMCNo_5Aggression	NA	NA	NA	NA	NA	NA	NA	NA	NA	NA	00:00:34	34	Main_Analysis
PC_Event_424_2011_09_20_Dortmund_008	Autumn_2011	Outdoor	00:02:44	00:03:35	PC_3rd	Weaning	Toba	Tao	High	NA	NA			NA	NA	NA	NA	NA	NA	PCMCNo_5PC_3rd	Tao	Victim	Walter	3rd_Party	Interaction	Affiliative	Contact_Sitting	00:00:53	attracted	1	00:00:50	50	Main_Analysis
PC_Event_424_2011_09_20_Dortmund_008	Autumn_2011	Outdoor	00:01:51	00:01:55	PC_Opp	Weaning	Toba	Tao	High	NA	NA			NA	NA	NA	NA	NA	NA	PCMCNo_5PC_Opp	NA	NA	NA	NA	No_Interaction_Between_Opponents	NA	NA	no_affiliative_interaction	dispersed	greater10	00:00:03	3	Main_Analysis
MC_Event_424_ 21-09-11_006__13:37	Autumn_2011	Outdoor	00:03:02	00:03:14	MC_Opp	NA	Toba	Tao	High	NA	NA			NA	NA	NA	NA	NA	NA	PCMCNo_5MC_Opp	Tao	Victim	Toba	Aggressor	Interaction	Affiliative	Nursing	00:03:02		4	00:00:11	11	Main_Analysis
MC_Event_424_ 21-09-11_006__13:37	Autumn_2011	Outdoor	00:04:34	00:08:37	MC_3rd	Weaning	Toba	Tao	High	NA	NA			NA	NA	NA	NA	NA	NA	PCMCNo_5MC_3rd	Tao	Victim	Suma	3rd_Party	Interaction	Affiliative	Contact_Sitting	00:04:34		5	00:04:03	243	Main_Analysis
Event_589_2011_09_23_Dortmund_003	Autumn_2011	Outdoor	00:22:08	00:23:10	Aggression	Spontaneous	Toba	Djamuna	Medium	Chase	Move_away	Avoidance	Avoidance	No_Intervention	NA	NA	No_Intervention	NA	NA	PCMCNo_6Aggression	NA	NA	NA	NA	NA	NA	NA	NA	NA	NA	00:01:02	62	Main_Analysis
PC_Event_589_2011_09_23_Dortmund_003	Autumn_2011	Outdoor	00:02:20	00:02:47	PC_3rd	NA	Toba	Djamuna	Medium	NA	NA			NA	NA	NA	NA	NA	NA	PCMCNo_6PC_3rd	Djamuna	Victim	Walter	3rd_Party	NA	Approaching_But_No_Affiliative_Interaction	NA	NA	exclude		00:00:26	26	Main_Analysis
PC_Event_589_2011_09_23_Dortmund_003	Autumn_2011	Outdoor	00:23:22	00:33:10	PC_Opp	Spontaneous	Toba	Djamuna	Medium	NA	NA			NA	NA	NA	NA	NA	NA	PCMCNo_6PC_Opp	NA	NA	NA	NA	No_Interaction_Between_Opponents	NA	NA	no_affiliative_interaction	neutral	greater10	00:09:47	587	Main_Analysis
PC_Event_589_2011_09_23_Dortmund_003	Autumn_2011	Outdoor	00:23:10	00:33:10	PC_3rd	Spontaneous	Toba	Djamuna	Medium	NA	NA			NA	NA	NA	NA	NA	NA	PCMCNo_6PC_3rd	NA	NA	NA	NA	No_Interaction_Victim_3rd_Party	NA	NA	no_affiliative_interaction	neutral	greater10	00:10:00	600	Main_Analysis
MC_Event_589_ 22-09-11_006__11:22	Autumn_2011	Outdoor	00:04:10	00:05:39	MC_3rd	Spontaneous	Toba	Djamuna	Medium	NA	NA			NA	NA	NA	NA	NA	NA	PCMCNo_6MC_3rd	Djamuna	Victim	Walter	3rd_Party	Interaction	Affiliative	Contact_Sitting	00:04:10		5	00:01:29	89	Main_Analysis
MC_Event_589_ 22-09-11_006__11:22	Autumn_2011	Outdoor	00:00:00	00:10:00	MC_Opp	NA	Toba	Djamuna	Medium	NA	NA			NA	NA	NA	NA	NA	NA	PCMCNo_6MC_Opp	NA	NA	NA	NA	No_Interaction_Between_Opponents	NA	NA	no_affiliative_interaction		greater10	00:10:00	600	Main_Analysis
Event_590_2011_09_23_Dortmund_003	Autumn_2011	Outdoor	00:22:08	00:23:23	Aggression	Spontaneous	Toba	Suma	Medium	Chase	Move_away	Avoidance	Avoidance	No_Intervention	NA	NA	No_Intervention	NA	NA	PCMCNo_7Aggression	NA	NA	NA	NA	NA	NA	NA	NA	NA	NA	00:01:15	75	Main_Analysis
PC_Event_590_2011_09_23_Dortmund_003	Autumn_2011	Outdoor	00:23:23	00:33:23	PC_Opp	Spontaneous	Toba	Suma	Medium	NA	NA			NA	NA	NA	NA	NA	NA	PCMCNo_7PC_Opp	NA	NA	NA	NA	No_Interaction_Between_Opponents	NA	NA	no_affiliative_interaction	neutral	greater10	00:10:00	600	Main_Analysis
PC_Event_590_2011_09_23_Dortmund_003	Autumn_2011	Outdoor	00:23:23	00:33:23	PC_3rd	Spontaneous	Toba	Suma	Medium	NA	NA			NA	NA	NA	NA	NA	NA	PCMCNo_7PC_3rd	NA	NA	NA	NA	No_Interaction_Victim_3rd_Party	NA	NA	no_affiliative_interaction	dispersed	greater10	00:10:00	600	Main_Analysis
MC_Event_590_ 22-09-11_005_00:07:00__11:02	Autumn_2011	Outdoor	00:10:17	00:10:56	MC_3rd	Spontaneous	Toba	Suma	Medium	NA	NA			NA	NA	NA	NA	NA	NA	PCMCNo_7MC_3rd	Eirina	3rd_Party	Suma	Victim	Interaction	Affiliative	Touch_Body	00:03:17		4	00:00:39	39	Main_Analysis
MC_Event_590_ 22-09-11_005_00:07:00__11:02	Autumn_2011	Outdoor	00:07:00	00:17:02	MC_Opp	NA	Toba	Suma	Medium	NA	NA			NA	NA	NA	NA	NA	NA	PCMCNo_7MC_Opp	NA	NA	NA	NA	No_Interaction_Between_Opponents	NA	NA	no_affiliative_interaction		greater10	00:10:02	602	Main_Analysis
Event_595_2011_09_23_Dortmund_003	Autumn_2011	Outdoor	00:33:13	00:33:19	Aggression	Food_Competition	Walter	Tao	Medium	ThreatPush	Move_awayOther	Avoidance_other	Avoidance	No_Intervention	NA	NA	No_Intervention	NA	NA	PCMCNo_8Aggression	NA	NA	NA	NA	NA	NA	NA	NA	NA	NA	00:00:05	5	Main_Analysis
PC_Event_595_2011_09_23_Dortmund_003	Autumn_2011	Outdoor	00:33:19	00:38:43	PC_3rd	Food_Competition	Walter	Tao	Medium	NA	NA			NA	NA	NA	NA	NA	NA	PCMCNo_8PC_3rd	Tao	Victim	Toba	3rd_Party	Interaction	Affiliative	Contact_SittingEmbrace	00:00:00	attracted	1	00:05:24	324	Main_Analysis
PC_Event_595_2011_09_23_Dortmund_003	Autumn_2011	Outdoor	00:33:19	00:43:22	PC_Opp	Food_Competition	Walter	Tao	Medium	NA	NA			NA	NA	NA	NA	NA	NA	PCMCNo_8PC_Opp	NA	NA	NA	NA	No_Interaction_Between_Opponents	NA	NA	no_affiliative_interaction	neutral	greater10	00:10:03	603	Main_Analysis
MC_Event_595_ 22-09-11_006__11:22	Autumn_2011	Outdoor	00:00:00	00:10:00	MC_Opp	NA	Walter	Tao	Medium	NA	NA			NA	NA	NA	NA	NA	NA	PCMCNo_8MC_Opp	NA	NA	NA	NA	No_Interaction_Between_Opponents	NA	NA	no_affiliative_interaction		greater10	00:10:00	600	Main_Analysis
MC_Event_595_ 22-09-11_006__11:22	Autumn_2011	Outdoor	00:05:47	00:06:05	MC_3rd	Food_Competition	Walter	Tao	Medium	NA	NA			NA	NA	NA	NA	NA	NA	PCMCNo_8MC_3rd	Tao	Victim	Toba	3rd_Party	Interaction	Affiliative	Contact_Sitting	00:05:47		6	00:00:17	17	Main_Analysis
Event_632_2012_02_15_Dortmund_002	Winter_2012	Indoor	00:08:12	00:08:24	Aggression	Weaning	Toba	Tao	High	Bite	Move_awayVocalisation	Non-aggressive_Avoidance	Non-aggressive	No_Intervention	NA	NA	No_Intervention	NA	NA	PCMCNo_9Aggression	NA	NA	NA	NA	NA	NA	NA	NA	NA	NA	00:00:12	12	Main_Analysis
PC_Event_632_2012_02_15_Dortmund_002	Winter_2012	Indoor	00:10:23	00:10:39	PC_Opp	Weaning	Toba	Tao	High	NA	NA			NA	NA	NA	NA	NA	NA	PCMCNo_9PC_Opp	Tao	Victim	Toba	Aggressor	Interaction	Approaching_But_No_Affiliative_Interaction	NA	no_affiliative_interaction	neutral	greater10	00:00:16	16	Main_Analysis
PC_Event_632_2012_02_15_Dortmund_002	Winter_2012	Indoor	00:08:24	00:18:25	PC_3rd	Weaning	Toba	Tao	High	NA	NA			NA	NA	NA	NA	NA	NA	PCMCNo_9PC_3rd	NA	NA	NA	NA	No_Interaction_Victim_3rd_Party	NA	NA	no_affiliative_interaction	dispersed	greater10	00:10:01	601	Main_Analysis
MC_Event_632_ 2012-02-16_009_00:18:00__12:36	Winter_2012	Indoor	00:18:00	00:28:00	MC_Opp	NA	Toba	Tao	High	NA	NA			NA	NA	NA	NA	NA	NA	PCMCNo_9MC_Opp	NA	NA	NA	NA	No_Interaction_Between_Opponents	NA	NA	no_affiliative_interaction		greater10	00:10:00	600	Main_Analysis
MC_Event_632_ 2012-02-16_009_00:18:00__12:36	Winter_2012	Indoor	00:20:19	00:21:38	MC_3rd	Weaning	Toba	Tao	High	NA	NA			NA	NA	NA	NA	NA	NA	PCMCNo_9MC_3rd	Tao	Victim	Djamuna	3rd_Party	Interaction	Affiliative	Fur_Chewing	00:02:19		3	00:01:19	79	Main_Analysis
Event_639_2012_02_15_Dortmund_003	Winter_2012	Indoor	00:00:38	00:01:07	Aggression	Spontaneous	Djamuna	Tao	High	GrabPullBite	Struggle_to_escapeVocalisation	Non-aggressive	Non-aggressive	Intervention	Suma	ApproachMove_between__Shielding_Manual_Gesture	impartial_non-aggressive	Success	No_Other_Intervention	PCMCNo_10Aggression	NA	NA	NA	NA	NA	NA	NA	NA	NA	NA	00:00:29	29	Main_Analysis
PC_Event_639_2012_02_15_Dortmund_003	Winter_2012	Indoor	00:01:08	00:01:19	PC_3rd	Spontaneous	Djamuna	Tao	High	NA	NA			NA	NA	NA	NA	NA	NA	PCMCNo_10PC_3rd	Suma	3rd_Party	Tao	Victim	Interaction	Affiliative	Present_Body_Part_for_Chewing	00:00:01	neutral	1	00:00:10	10	Main_Analysis
PC_Event_639_2012_02_15_Dortmund_003	Winter_2012	Indoor	00:01:07	00:11:07	PC_Opp	Spontaneous	Djamuna	Tao	High	NA	NA			NA	NA	NA	NA	NA	NA	PCMCNo_10PC_Opp	NA	NA	NA	NA	No_Interaction_Between_Opponents	NA	NA	no_affiliative_interaction	dispersed	greater10	00:10:00	600	Main_Analysis
MC_Event_639_ 2012-02-16_009and010_00:21:38__12:39	Winter_2012	Indoor	00:21:38	00:21:52	MC_Opp	NA	Djamuna	Tao	High	NA	NA			NA	NA	NA	NA	NA	NA	PCMCNo_10MC_Opp	Tao	Victim	Djamuna	Aggressor	Interaction	Affiliative	Fur_Chewing	00:00:00		1	00:00:14	14	Main_Analysis
MC_Event_639_ 2012-02-16_009and010_00:21:38__12:39	Winter_2012	Indoor	00:21:38	00:23:34	MC_3rd	Spontaneous	Djamuna	Tao	High	NA	NA			NA	NA	NA	NA	NA	NA	PCMCNo_10MC_3rd	Tao	Victim	Suma	3rd_Party	Interaction	Affiliative	Fur_Chewing	00:00:00		1	00:01:56	116	Main_Analysis
Event_650_2012_02_15_Dortmund_004	Winter_2012	Indoor	00:15:11	00:16:13	Aggression	Spontaneous	Toba	Djamuna	High	GrabPullOtherChase	Struggle_to_escapeVocalisation	Non-aggressive	Non-aggressive	No_Intervention	NA	NA	No_Intervention	NA	NA	PCMCNo_11Aggression	NA	NA	NA	NA	NA	NA	NA	NA	NA	NA	00:01:02	62	Main_Analysis
PC_Event_650_2012_02_15_Dortmund_004	Winter_2012	Indoor	00:16:17	00:16:45	PC_3rd	Spontaneous	Toba	Djamuna	High	NA	NA			NA	NA	NA	NA	NA	NA	PCMCNo_11PC_3rd	Tao	3rd_Party	Djamuna	Victim	Interaction	Affiliative	Contact_SittingTouch_Body	00:00:04	attracted	1	00:00:28	28	Main_Analysis
PC_Event_650_2012_02_15_Dortmund_004	Winter_2012	Indoor	00:17:00	00:17:27	PC_Opp	NA	Toba	Djamuna	High	NA	NA			NA	NA	NA	NA	NA	NA	PCMCNo_11PC_Opp	Toba	Aggressor	Djamuna	Victim	Interaction	Indeterminable	NA	NA	exclude	NA	00:00:27	27	Main_Analysis
MC_Event_650_ 2012-02-17_008_00:27:00__13:45	Winter_2012	Indoor	00:27:00	00:37:14	MC_Opp	NA	Toba	Djamuna	High	NA	NA			NA	NA	NA	NA	NA	NA	PCMCNo_11MC_Opp	NA	NA	NA	NA	No_Interaction_Between_Opponents	NA	NA	no_affiliative_interaction	exclude	greater10	00:10:14	614	Main_Analysis
MC_Event_650_ 2012-02-17_008_00:27:00__13:45	Winter_2012	Indoor	00:27:00	00:37:14	MC_3rd	Spontaneous	Toba	Djamuna	High	NA	NA			NA	NA	NA	NA	NA	NA	PCMCNo_11MC_3rd	NA	NA	NA	NA	No_Interaction_Victim_3rd_Party	NA	NA	no_affiliative_interaction		greater10	00:10:14	614	Main_Analysis
Event_651_2012_02_15_Dortmund_004_can_not_be_included_in_PC_MC	Winter_2012	Indoor	00:19:33	00:19:44	Aggression	Spontaneous	Djamuna	Toba	High	GrabOther	Reaggression	Counter-Aggression	Counter-Aggression	No_Intervention	NA	NA	No_Intervention	NA	NA	NAAggression	NA	NA	NA	NA	NA	NA	NA	NA	NA	NA	00:00:10	10	Main_Analysis
Event_652_653_2012_02_15_Dortmund_004_can_not_be_included_in_PC_MC	Winter_2012	Indoor	00:19:44	00:22:51	Aggression	Spontaneous	Toba	Djamuna	Medium	GrabOtherOther	ReaggressionVocalisation	Counter-Aggression	Counter-Aggression	No_Intervention	NA	NA	No_Intervention	NA	NA	NAAggression	NA	NA	NA	NA	NA	NA	NA	NA	NA	NA	00:03:06	186	Main_Analysis
Event_652_653_2012_02_15_Dortmund_004_can_not_be_included_in_PC_MC	Winter_2012	Indoor	00:23:06	00:23:48	Aggression	Spontaneous	Toba	Djamuna	Indeterminable	Other	Other	other		No_Intervention	NA	NA	No_Intervention	NA	NA	NAAggression	NA	NA	NA	NA	NA	NA	NA	NA	NA	NA	00:00:42	42	Main_Analysis
Event_670_2012_02_15_Dortmund_007	Winter_2012	Indoor	00:04:45	00:04:56	Aggression	Object_Competition	Toba	Djamuna	Medium	Other	Other	other		Intervention	Suma	Move_between_Shielding_Stroke_back_of_victim	impartial_non-aggressive	Success	No_Other_Intervention	PCMCNo_12Aggression	NA	NA	NA	NA	NA	NA	NA	NA	NA	NA	00:00:10	10	Main_Analysis
PC_Event_670_2012_02_15_Dortmund_007	Winter_2012	Indoor	00:04:56	00:08:47	PC_Opp	NA	Toba	Djamuna	Medium	NA	NA			NA	NA	NA	NA	NA	NA	PCMCNo_12PC_Opp	Toba	Aggressor	Djamuna	Victim	Stay_in_Proximity	Indeterminable	NA	NA	exclude	NA	00:03:51	231	Main_Analysis
PC_Event_670_2012_02_15_Dortmund_007	Winter_2012	Indoor	00:04:56	00:08:40	PC_3rd	Object_Competition	Toba	Djamuna	Medium	NA	NA			NA	NA	NA	NA	NA	NA	PCMCNo_12PC_3rd	Suma	3rd_Party	Djamuna	Victim	Stay_in_Proximity	Affiliative	Contact_Sitting	00:00:00	attracted	1	00:03:44	224	Main_Analysis
MC_Event_670_ 2012-02-16_014_00:00:00__15:54	Winter_2012	Indoor	00:06:07	00:06:36	MC_3rd	Object_Competition	Toba	Djamuna	Medium	NA	NA			NA	NA	NA	NA	NA	NA	PCMCNo_12MC_3rd	Djamuna	Victim	Tao	3rd_Party	Interaction	Affiliative	Play	00:06:07		7	00:00:28	28	Main_Analysis
MC_Event_670_ 2012-02-16_014_00:00:00__15:54	Winter_2012	Indoor	00:09:50	00:10:00	MC_Opp	NA	Toba	Djamuna	Medium	NA	NA			NA	NA	NA	NA	NA	NA	PCMCNo_12MC_Opp	Toba	Aggressor	Djamuna	Victim	Interaction	Affiliative	Touch_Body	00:09:50	exclude	10	00:00:09	9	Main_Analysis
Event_674_2012_02_15_Dortmund_007	Winter_2012	Indoor	00:14:42	00:15:45	Aggression	Spontaneous	Toba	Djamuna	Medium	Other	Submissive_behaviour	Non-aggressive	Non-aggressive	No_Intervention	NA	NA	No_Intervention	NA	NA	PCMCNo_13Aggression	NA	NA	NA	NA	NA	NA	NA	NA	NA	NA	00:01:03	63	Main_Analysis
PC_Event_674_2012_02_15_Dortmund_007	Winter_2012	Indoor	00:15:48	00:16:07	PC_Opp	Spontaneous	Toba	Djamuna	Medium	NA	NA			NA	NA	NA	NA	NA	NA	PCMCNo_13PC_Opp	Djamuna	Victim	Toba	Aggressor	Interaction	Affiliative	Present_Body_Part_for_Chewing	00:00:03	attracted	1	00:00:19	19	Main_Analysis
PC_Event_674_2012_02_15_Dortmund_007	Winter_2012	Indoor	00:15:45	00:16:11	PC_3rd	Spontaneous	Toba	Djamuna	Medium	NA	NA			NA	NA	NA	NA	NA	NA	PCMCNo_13PC_3rd	NA	NA	NA	NA	No_Interaction_Victim_3rd_Party	NA	NA	no_affiliative_interaction	dispersed	greater10	00:00:25	25	Main_Analysis
MC_Event_674_ 2012-02-16_014_00:05:00__15:59	Winter_2012	Indoor	00:06:07	00:06:26	MC_3rd	Spontaneous	Toba	Djamuna	Medium	NA	NA			NA	NA	NA	NA	NA	NA	PCMCNo_13MC_3rd	Tao	3rd_Party	Djamuna	Victim	Interaction	Affiliative	Play	00:01:07		2	00:00:18	18	Main_Analysis
MC_Event_674_ 2012-02-16_014_00:05:00__15:59	Winter_2012	Indoor	00:09:43	00:10:32	MC_Opp	NA	Toba	Djamuna	Medium	NA	NA			NA	NA	NA	NA	NA	NA	PCMCNo_13MC_Opp	Toba	Aggressor	Djamuna	Victim	Interaction	Affiliative	Contact_Sitting	00:04:43		5	00:00:49	49	Main_Analysis
Event_694_2012_02_16_Dortmund_005_mating	Winter_2012	Indoor	00:16:28	00:18:50	Aggression	Sexual_Coercion	Walter	Toba	High	GrabPullHold_tightCoerced_Mating	Move_awayStruggle_to_escape	Non-aggressive_Avoidance	Non-aggressive	Intervention	TaoEirina	Move_between__ShieldingAttack_AggressorAttack_Aggressor	partial_attack aggressor	No_SuccessNo_Success	Another_InterventionNo_Other_Intervention	CoercAggression	NA	NA	NA	NA	NA	NA	NA	NA	NA	NA	00:02:22	142	MaleSexCoerc
PC_Event_694_2012_02_16_Dortmund_005_mating	Winter_2012	Indoor	00:18:50	00:18:56	PC_3rd	Sexual_Coercion	Walter	Toba	High	Coerced_copulation	NA			NA	NA	NA	NA	NA	NA	CoercPC13rd_Party	Eirina	3rd_Party	Toba	Victim	Interaction	Affiliative	Embrace	00:00:00		1	00:00:05	5	MaleSexCoerc
PC_Event_694_2012_02_16_Dortmund_005_mating	Winter_2012	Indoor	00:18:50	00:24:50	PC_Opp	Sexual_Coercion	Walter	Toba	High	Coerced_copulation	NA			NA	NA	NA	NA	NA	NA	CoercPCOpp	NA	NA	NA	NA	No_Interaction_Between_Opponents	NA	NA	no_affiliative_interaction		greater10	00:00:00	0	MaleSexCoerc
Event_698_2012_02_16_Dortmund_005	Winter_2012	Indoor	00:18:06	00:18:50	Aggression	Sexual_Coercion	Djamuna	Toba	Medium	Pull	No_Reaction	No_Reaction	No_Reaction	No_Intervention	NA	NA	No_Intervention	NA	NA	PCMCNo_14Aggression	NA	NA	NA	NA	NA	NA	NA	NA	NA	NA	00:00:44	44	Main_Analysis
PC_Event_698_2012_02_16_Dortmund_005	Winter_2012	Indoor	00:00:03	00:01:08	PC_Opp	Sexual_Coercion	Djamuna	Toba	Medium	NA	NA			NA	NA	NA	NA	NA	NA	PCMCNo_14PC_Opp	Djamuna	Aggressor	Toba	Victim	Interaction	Affiliative	Present_Body_Part_for_Chewing	00:00:19	attracted	1	00:01:04	64	Main_Analysis
PC_Event_698_2012_02_16_Dortmund_005	Winter_2012	Indoor	00:18:50	00:19:06	PC_3rd	Sexual_Coercion	Djamuna	Toba	Medium	NA	NA			NA	NA	NA	NA	NA	NA	PCMCNo_14PC_3rd	Eirina	3rd_Party	Toba	Victim	Interaction	Affiliative	Embrace	00:00:00	attracted	1	00:00:16	16	Main_Analysis
MC_Event_698_ 2012-02-17_008_00:02:00__10:53	Winter_2012	Indoor	00:06:24	00:06:56	MC_Opp	NA	Djamuna	Toba	Medium	NA	NA			NA	NA	NA	NA	NA	NA	PCMCNo_14MC_Opp	Djamuna	Aggressor	Toba	Victim	Interaction	Affiliative	Food_Transfer	00:04:24		5	00:00:31	31	Main_Analysis
MC_Event_698_ 2012-02-17_008_00:02:00__10:53	Winter_2012	Indoor	00:08:07	00:08:21	MC_3rd	Sexual_Coercion	Djamuna	Toba	Medium	NA	NA			NA	NA	NA	NA	NA	NA	PCMCNo_14MC_3rd	Eirina	3rd_Party	Toba	Victim	Interaction	Affiliative	Touch_BodyFood_Transfer	00:06:07		7	00:00:13	13	Main_Analysis
Event_777_2012_02_16_Dortmund_014	Winter_2012	Indoor	00:13:14	00:13:28	Aggression	Spontaneous	Djamuna	Toba	Medium	Pull	Reaggression	Counter-Aggression	Counter-Aggression	No_Intervention	NA	NA	No_Intervention	NA	NA	PCMCNo_15Aggression	NA	NA	NA	NA	NA	NA	NA	NA	NA	NA	00:00:14	14	Main_Analysis
PC_Event_777_2012_02_16_Dortmund_014	Winter_2012	Indoor	00:13:50	00:13:53	PC_Opp	Spontaneous	Djamuna	Toba	Medium	NA	NA			NA	NA	NA	NA	NA	NA	PCMCNo_15PC_Opp	Toba	Victim	Djamuna	Aggressor	Interaction	Affiliative	Present_Body_Part_for_Fur_Chewing	00:00:22	attracted	1	00:00:03	3	Main_Analysis
PC_Event_777_2012_02_16_Dortmund_014	Winter_2012	Indoor	00:13:28	00:15:41	PC_3rd	Spontaneous	Djamuna	Toba	Medium	NA	NA			NA	NA	NA	NA	NA	NA	PCMCNo_15PC_3rd	Eirina	3rd_Party	Toba	Victim	Stay_in_Proximity	Affiliative	Contact_Sitting	00:00:00	attracted	1	00:02:13	133	Main_Analysis
MC_Event_777_ 2012-02-17_013_00:00:00_16:09	Winter_2012	Indoor	00:02:59	00:03:14	MC_3rd	Spontaneous	Djamuna	Toba	Medium	NA	NA			NA	NA	NA	NA	NA	NA	PCMCNo_15MC_3rd	Toba	Victim	Suma	3rd_Party	Interaction	Affiliative	Contact_Sitting	00:02:59		3	00:00:15	15	Main_Analysis
MC_Event_777_ 2012-02-17_013_00:00:00_16:09	Winter_2012	Indoor	00:00:00	00:10:00	MC_Opp	NA	Djamuna	Toba	Medium	NA	NA			NA	NA	NA	NA	NA	NA	PCMCNo_15MC_Opp	NA	NA	NA	NA	No_Interaction_Between_Opponents	NA	NA	no_affiliative_interaction		greater10	00:10:00	600	Main_Analysis
Event_788_2012_02_16_Dortmund_016	Winter_2012	Indoor	00:00:00	00:04:00	Aggression	Spontaneous	Toba	Djamuna	Medium	Grab	Submissive_behaviourReaggression	Non-aggressive_Counter-Aggression	Counter-Aggression	No_Intervention	NA	NA	No_Intervention	NA	NA	PCMCNo_16Aggression	NA	NA	NA	NA	NA	NA	NA	NA	NA	NA	00:04:00	240	Main_Analysis
PC_Event_788_2012_02_16_Dortmund_016	Winter_2012	Indoor	00:04:29	00:05:29	PC_3rd	NA	Toba	Djamuna	Medium	NA	NA			NA	NA	NA	NA	NA	NA	PCMCNo_16PC_3rd	Eirina	3rd_Party	Djamuna	Victim	Interaction	Indeterminable	NA	NA	exclude	NA	00:01:00	60	Main_Analysis
PC_Event_788_2012_02_16_Dortmund_016	Winter_2012	Indoor	00:04:16	00:04:29	PC_Opp	Spontaneous	Toba	Djamuna	Medium	NA	NA			NA	NA	NA	NA	NA	NA	PCMCNo_16PC_Opp	Djamuna	Victim	Toba	Aggressor	Interaction	Affiliative	Present_Body_Part_for_Chewing	00:00:16	attracted	1	00:00:13	13	Main_Analysis
MC_Event_788_ 2012-02-17_013_00:22:00__16:31	Winter_2012	Indoor	00:27:30	00:27:36	MC_3rd	NA	Toba	Djamuna	Medium	NA	NA			NA	NA	NA	NA	NA	NA	PCMCNo_16MC_3rd	Eirina	3rd_Party	Djamuna	Victim	Interaction	Affiliative	Present_Body_Part_for_Chewing	00:05:30	exclude	6	00:00:05	5	Main_Analysis
MC_Event_788_ 2012-02-17_013_00:22:00__16:31	Winter_2012	Indoor	00:27:20	00:27:37	MC_Opp	NA	Toba	Djamuna	Medium	NA	NA			NA	NA	NA	NA	NA	NA	PCMCNo_16MC_Opp	Toba	Aggressor	Djamuna	Victim	Interaction	Approaching_But_No_Affiliative_Interaction	NA	no_affiliative_interaction		greater10	00:00:17	17	Main_Analysis
Event_789_2012_02_16_Dortmund_016	Winter_2012	Indoor	00:03:58	00:04:19	Aggression	Spontaneous	Djamuna	Eirina	High	GrabPull	Struggle_to_escapeVocalisation	Non-aggressive	Non-aggressive	Intervention	Toba	Pull_Back_VictimAttack_Aggressor	partial_attack aggressor	Success	No_Other_Intervention	PCMCNo_17Aggression	NA	NA	NA	NA	NA	NA	NA	NA	NA	NA	00:00:21	21	Main_Analysis
PC_Event_789_2012_02_16_Dortmund_016	Winter_2012	Indoor	00:04:29	00:05:29	PC_Opp	NA	Djamuna	Eirina	High	NA	NA			NA	NA	NA	NA	NA	NA	PCMCNo_17PC_Opp	Eirina	Victim	Djamuna	Aggressor	Interaction	Indeterminable	NA	NA	exclude	NA	00:01:00	60	Main_Analysis
PC_Event_789_2012_02_16_Dortmund_016	Winter_2012	Indoor	00:04:27	00:14:27	PC_3rd	Spontaneous	Djamuna	Eirina	High	NA	NA			NA	NA	NA	NA	NA	NA	PCMCNo_17PC_3rd	NA	NA	NA	NA	No_Interaction_Victim_3rd_Party	NA	NA	no_affiliative_interaction	dispersed	greater10	00:09:59	599	Main_Analysis
MC_Event_789_ 2012-02-17_013_00:22:00__16:31	Winter_2012	Indoor	00:24:19	00:24:32	MC_3rd	Spontaneous	Djamuna	Eirina	High	NA	NA			NA	NA	NA	NA	NA	NA	PCMCNo_17MC_3rd	Eirina	Victim	Toba	3rd_Party	Interaction	Affiliative	Contact_Sitting	00:02:19		3	00:00:12	12	Main_Analysis
MC_Event_789_ 2012-02-17_013_00:22:00__16:31	Winter_2012	Indoor	00:22:00	00:32:00	MC_Opp	NA	Djamuna	Eirina	High	NA	NA			NA	NA	NA	NA	NA	NA	PCMCNo_17MC_Opp	NA	NA	NA	NA	No_Interaction_Between_Opponents	NA	NA	no_affiliative_interaction	exclude	greater10	00:10:00	600	Main_Analysis
Event_802_2012_02_17_Dortmund_002	Winter_2012	Indoor	00:14:57	00:15:06	Aggression	Spontaneous	Eirina	Djamuna	High	Bite	Vocalisation	Non-aggressive	Non-aggressive	No_Intervention	NA	NA	No_Intervention	NA	NA	PCMCNo_18Aggression	NA	NA	NA	NA	NA	NA	NA	NA	NA	NA	00:00:08	8	Main_Analysis
PC_Event_802_2012_02_17_Dortmund_002	Winter_2012	Indoor	00:15:07	00:15:26	PC_3rd	Spontaneous	Eirina	Djamuna	High	NA	NA			NA	NA	NA	NA	NA	NA	PCMCNo_18PC_3rd	Suma	3rd_Party	Djamuna	Victim	No_Interaction_Victim_3rd_Party	Neutral	Stay in proximity_no contact	no_affiliative_interaction	neutral	greater10	00:00:18	18	Main_Analysis
PC_Event_802_2012_02_17_Dortmund_002	Winter_2012	Indoor	00:15:06	00:25:06	PC_Opp	Spontaneous	Eirina	Djamuna	High	NA	NA			NA	NA	NA	NA	NA	NA	PCMCNo_18PC_Opp	NA	NA	NA	NA	No_Interaction_Between_Opponents	NA	NA	no_affiliative_interaction	neutral	greater10	00:10:00	600	Main_Analysis
MC_Event_802_ 2012-02-18_001_00:00:00_09:23	Winter_2012	Indoor	00:00:00	00:10:00	MC_Opp	NA	Eirina	Djamuna	High	NA	NA			NA	NA	NA	NA	NA	NA	PCMCNo_18MC_Opp	NA	NA	NA	NA	No_Interaction_Between_Opponents	NA	NA	no_affiliative_interaction		greater10	00:10:00	600	Main_Analysis
MC_Event_802_ 2012-02-18_001_00:00:00_09:23	Winter_2012	Indoor	00:00:00	00:10:00	MC_3rd	Spontaneous	Eirina	Djamuna	High	NA	NA			NA	NA	NA	NA	NA	NA	PCMCNo_18MC_3rd	NA	NA	NA	NA	No_Interaction_Victim_3rd_Party	NA	NA	no_affiliative_interaction		greater10	00:10:00	600	Main_Analysis
Event_816_2012_02_17_Dortmund_004	Winter_2012	Indoor	00:06:34	00:06:51	Aggression	Weaning	Toba	Tao	Low	Threat	Submissive_behaviourMove_away	Non-aggressive_Avoidance	Non-aggressive	No_Intervention	NA	NA	No_Intervention	NA	NA	PCMCNo_19Aggression	NA	NA	NA	NA	NA	NA	NA	NA	NA	NA	00:00:17	17	Main_Analysis
PC_816_2012_02_17_Dortmund_004	Winter_2012	Indoor	00:07:00	00:07:14	PC_3rd	Weaning	Toba	Tao	Low	NA	NA			NA	NA	NA	NA	NA	NA	PCMCNo_19PC_3rd	Tao	Victim	Suma	3rd_Party	Interaction	Affiliative	Contact_Sitting	00:00:09	neutral	1	00:00:13	13	Main_Analysis
PC_816_2012_02_17_Dortmund_004	Winter_2012	Indoor	00:06:51	00:16:51	PC_Opp	Weaning	Toba	Tao	Low	NA	NA			NA	NA	NA	NA	NA	NA	PCMCNo_19PC_Opp	NA	NA	NA	NA	No_Interaction_Between_Opponents	NA	NA	no_affiliative_interaction	dispersed	greater10	00:10:00	600	Main_Analysis
MC_Event_816_ 2012-02-18-002_00:14:50__09:50	Winter_2012	Indoor	00:15:13	00:15:16	MC_3rd	Weaning	Toba	Tao	Low	NA	NA			NA	NA	NA	NA	NA	NA	PCMCNo_19MC_3rd	Tao	Victim	Walter	3rd_Party	Interaction	Affiliative	Play_Invitation	00:00:23		1	00:00:02	2	Main_Analysis
MC_Event_816_ 2012-02-18-002_00:14:50__09:50	Winter_2012	Indoor	00:18:25	00:18:34	MC_Opp	NA	Toba	Tao	Low	NA	NA			NA	NA	NA	NA	NA	NA	PCMCNo_19MC_Opp	Tao	Victim	Toba	Aggressor	Interaction	Affiliative	Nursing	00:03:35		4	00:00:08	8	Main_Analysis
Event_832_2012_02_17_Dortmund_004	Winter_2012	Indoor	00:27:51	00:28:08	Aggression	Spontaneous	Djamuna	Eirina	Medium	Pull	IndeterminableMove_away	unclear_Avoidance	Avoidance	Intervention	Toba	Attack_Aggressor	partial_attack aggressor	Success	No_Other_Intervention	PCMCNo_20Aggression	NA	NA	NA	NA	NA	NA	NA	NA	NA	NA	00:00:17	17	Main_Analysis
PC_Event_832_2012_02_17_Dortmund_004	Winter_2012	Indoor	00:00:21	00:00:37	PC_3rd	Spontaneous	Djamuna	Eirina	Medium	NA	NA			NA	NA	NA	NA	NA	NA	PCMCNo_20PC_3rd	Eirina	Victim	Tao	3rd_Party	Interaction	Affiliative	Contact_SittingTouch_Body	00:02:10	attracted	3	00:00:16	16	Main_Analysis
PC_Event_832_2012_02_17_Dortmund_004	Winter_2012	Indoor	00:00:00	00:00:55	PC_Opp	Spontaneous	Djamuna	Eirina	Medium	NA	NA			NA	NA	NA	NA	NA	NA	PCMCNo_20PC_Opp	NA	NA	NA	NA	No_Interaction_Between_Opponents	NA	NA	no_affiliative_interaction	neutral	greater10	00:00:55	55	Main_Analysis
MC_Event_832_ 2012-02-18_003_00:19:00__10:20	Winter_2012	Indoor	00:22:01	00:22:19	MC_3rd	Spontaneous	Djamuna	Eirina	Medium	NA	NA			NA	NA	NA	NA	NA	NA	PCMCNo_20MC_3rd	Eirina	Victim	Suma	3rd_Party	Interaction	Affiliative	Touch_Body	00:03:01		4	00:00:18	18	Main_Analysis
MC_Event_832_ 2012-02-18_003_00:19:00__10:20	Winter_2012	Indoor	00:27:30	00:27:48	MC_Opp	NA	Djamuna	Eirina	Medium	NA	NA			NA	NA	NA	NA	NA	NA	PCMCNo_20MC_Opp	Eirina	Victim	Djamuna	Aggressor	Interaction	Approaching_But_No_Affiliative_Interaction	NA	no_affiliative_interaction		greater10	00:00:18	18	Main_Analysis
Event_844_2012_02_17_Dortmund_007	Winter_2012	Indoor	00:08:22	00:08:45	Aggression	Spontaneous	Toba	Djamuna	Medium	GrabOther	VocalisationMove_away	Non-aggressive_Avoidance	Non-aggressive	Intervention	Suma	ApproachGuide_Victim_Away_Hand_on_Back	impartial_non-aggressive	Success	No_Other_Intervention	PCMCNo_21Aggression	NA	NA	NA	NA	NA	NA	NA	NA	NA	NA	00:00:22	22	Main_Analysis
PC_Event_844_2012_02_17_Dortmund_007	Winter_2012	Indoor	00:08:45	00:18:45	PC_Opp	Spontaneous	Toba	Djamuna	Medium	NA	NA			NA	NA	NA	NA	NA	NA	PCMCNo_21PC_Opp	NA	NA	NA	NA	No_Interaction_Between_Opponents	NA	NA	no_affiliative_interaction	dispersed	greater10	00:10:00	600	Main_Analysis
PC_Event_844_2012_02_17_Dortmund_007	Winter_2012	Indoor	00:08:45	00:18:45	PC_3rd	Spontaneous	Toba	Djamuna	Medium	NA	NA			NA	NA	NA	NA	NA	NA	PCMCNo_21PC_3rd	NA	NA	NA	NA	No_Interaction_Victim_3rd_Party	NA	NA	no_affiliative_interaction	dispersed	greater10	00:10:00	600	Main_Analysis
MC_Event_844_ 2012-02-19_008_00:04:00__12:40	Winter_2012	Indoor	00:04:00	00:04:07	MC_3rd	Spontaneous	Toba	Djamuna	Medium	NA	NA			NA	NA	NA	NA	NA	NA	PCMCNo_21MC_3rd	Tao	3rd_Party	Djamuna	Victim	Interaction	Affiliative	Fur_Chewing	00:00:00		1	00:00:27	27	Main_Analysis
MC_Event_844_ 2012-02-19_008_00:04:00__12:40	Winter_2012	Indoor	00:06:30	00:07:40	MC_Opp	NA	Toba	Djamuna	Medium	NA	NA			NA	NA	NA	NA	NA	NA	PCMCNo_21MC_Opp	Toba	Aggressor	Djamuna	Victim	Interaction	Affiliative	Food_Transfer	00:02:30		3	00:01:09	69	Main_Analysis
Event_847_2012_02_17_Dortmund_007	Winter_2012	Indoor	00:25:19	00:25:34	Aggression	Spontaneous	Toba	Djamuna	Medium	GrabOther	Vocalisation	Non-aggressive	Non-aggressive	No_Intervention	NA	NA	No_Intervention	NA	NA	PCMCNo_22Aggression	NA	NA	NA	NA	NA	NA	NA	NA	NA	NA	00:00:15	15	Main_Analysis
PC_Event_847_2012_02_17_Dortmund_007	Winter_2012	Indoor	00:26:30	00:26:40	PC_Opp	Spontaneous	Toba	Djamuna	Medium	NA	NA			NA	NA	NA	NA	NA	NA	PCMCNo_22PC_Opp	Djamuna	Victim	Toba	Aggressor	Interaction	Affiliative	Present_Body_Part_for_Chewing	00:00:56	attracted	1	00:00:10	10	Main_Analysis
PC_Event_847_2012_02_17_Dortmund_007	Winter_2012	Indoor	00:33:19	00:33:55	PC_3rd	Spontaneous	Toba	Djamuna	Medium	NA	NA			NA	NA	NA	NA	NA	NA	PCMCNo_22PC_3rd	Djamuna	Victim	Suma	3rd_Party	No_Interaction_Victim_3rd_Party	Approaching_But_No_Affiliative_Interaction	NA	no_affiliative_interaction	neutral	greater10	00:00:35	35	Main_Analysis
MC_Event_847_ 2012-02-18_008_00:06:00__13:06	Winter_2012	Indoor	00:06:00	00:15:55	MC_Opp	NA	Toba	Djamuna	Medium	NA	NA			NA	NA	NA	NA	NA	NA	PCMCNo_22MC_Opp	NA	NA	NA	NA	No_Interaction_Between_Opponents	NA	NA	no_affiliative_interaction		greater10	00:09:55	595	Main_Analysis
MC_Event_847_ 2012-02-18_008_00:06:00__13:06	Winter_2012	Indoor	00:06:00	00:15:55	MC_3rd	Spontaneous	Toba	Djamuna	Medium	NA	NA			NA	NA	NA	NA	NA	NA	PCMCNo_22MC_3rd	NA	NA	NA	NA	No_Interaction_Victim_3rd_Party	NA	NA	no_affiliative_interaction		greater10	00:09:55	595	Main_Analysis
Event_854_2012_02_17_Dortmund_008	Winter_2012	Indoor	00:10:28	00:10:53	Aggression	Weaning	Toba	Tao	High	PushGrabBite	Struggle_to_escapeVocalisationMove_away	Non-aggressive_Avoidance	Non-aggressive	No_Intervention	NA	NA	No_Intervention	NA	NA	PCMCNo_23Aggression	NA	NA	NA	NA	NA	NA	NA	NA	NA	NA	00:00:24	24	Main_Analysis
PC_Event_854_2012_02_17_Dortmund_008	Winter_2012	Indoor	00:12:54	00:13:08	PC_Opp	NA	Toba	Tao	High	NA	NA			NA	NA	NA	NA	NA	NA	PCMCNo_23PC_Opp	Toba	Aggressor	Tao	Victim	Interaction	Approaching_But_No_Affiliative_Interaction	NA	NA	exclude		00:00:13	13	Main_Analysis
PC_Event_854_2012_02_17_Dortmund_008	Winter_2012	Indoor	00:14:25	00:14:44	PC_Opp	NA	Toba	Tao	High	NA	NA			NA	NA	NA	NA	NA	NA	PCMCNo_23PC_Opp	Toba	Aggressor	Tao	Victim	Interaction	Approaching_But_No_Affiliative_Interaction	NA	NA	exclude		00:00:18	18	Main_Analysis
PC_Event_854_2012_02_17_Dortmund_008	Winter_2012	Indoor	00:17:43	00:20:54	PC_Opp	Weaning	Toba	Tao	High	NA	NA			NA	NA	NA	NA	NA	NA	PCMCNo_23PC_Opp	Tao	Victim	Toba	Aggressor	Interaction	Affiliative	Contact_SittingTouch_BodyNursing	00:06:50	dispersed	7	00:03:10	190	Main_Analysis
PC_Event_854_2012_02_17_Dortmund_008	Winter_2012	Indoor	00:13:18	00:13:29	PC_3rd	Weaning	Toba	Tao	High	NA	NA			NA	NA	NA	NA	NA	NA	PCMCNo_23PC_3rd	Tao	Victim	Eirina	3rd_Party	Interaction	Affiliative	Touch_BodyFood_Transfer	00:02:25	attracted	3	00:00:11	11	Main_Analysis
MC_Event_854_ 2012-02-18_009_00:10:00__13:28	Winter_2012	Indoor	00:10:26	00:11:28	MC_Opp	NA	Toba	Tao	High	NA	NA			NA	NA	NA	NA	NA	NA	PCMCNo_23MC_Opp	Tao	Victim	Toba	Aggressor	Interaction	Affiliative	Contact_SittingTouch_BodyGroomingPresent_Body_Part_for_Fur_Chewing	00:00:26		1	00:01:01	61	Main_Analysis
MC_Event_854_ 2012-02-18_009_00:10:00__13:28	Winter_2012	Indoor	00:10:00	00:20:00	MC_3rd	Weaning	Toba	Tao	High	NA	NA			NA	NA	NA	NA	NA	NA	PCMCNo_23MC_3rd	NA	NA	NA	NA	No_Interaction_Victim_3rd_Party	NA	NA	no_affiliative_interaction		greater10	00:10:00	600	Main_Analysis
Event_877_2012_02_17_Dortmund_009_mating	Winter_2012	Indoor	00:17:26	00:31:28	Aggression	Sexual_Coercion	Walter	Toba	High	GrabPullHitHold_tightCoerced_Mating	Struggle_to_escapeReaggression	Non-aggressive_Counter-Aggression	Counter-Aggression	Intervention	TaoEirina	Move_between__ShieldingAttack_Aggressor	partial_attack aggressor	No_SuccessNo_Success	Another_InterventionNo_Other_Intervention	CoercAggression	NA	NA	NA	NA	NA	NA	NA	NA	NA	NA	00:14:02	842	MaleSexCoerc
PC_Event_877_2012_02_17_Dortmund_009_mating	Winter_2012	Indoor	00:32:13	00:32:21	PC_Opp	Sexual_Coercion	Walter	Toba	High	Coerced_copulation	NA			NA	NA	NA	NA	NA	NA	CounterCoercPC	Toba	Victim	Walter	Aggressor	Interaction	Indeterminable	NA	NA	exclude	exclude	00:00:08	8	MaleSexCoerc
PC_Event_877_2012_02_17_Dortmund_009_mating	Winter_2012	Indoor	00:31:28	00:32:26	PC_3rd	Sexual_Coercion	Walter	Toba	High	Coerced_copulation	NA			NA	NA	NA	NA	NA	NA	CoercPC23rd_Party	Eirina	3rd_Party	Toba	Victim	Interaction	Affiliative	Embrace	00:00:00		1	00:00:57	57	MaleSexCoerc
Event_881_2012_02_17_Dortmund_009_no_distinct_event_belongs_to_877_counteraggression_mating	Winter_2012	Indoor	00:31:11	00:31:30	Aggression	Sexual_Coercion	Toba	Walter	High	HitBite	Reaggression	Counter-Aggression	Counter-Aggression	No_Intervention	NA	NA	No_Intervention	NA	NA	CounterCoercAggression	NA	NA	NA	NA	NA	NA	NA	NA	NA	NA	00:00:19	19	MaleSexCoerc
PC_Event_881_2012_02_17_Dortmund_009_no_distinct_event_belongs_to_877_counteraggression_mating	Winter_2012	Indoor	00:32:13	00:32:21	PC_Opp	Sexual_Coercion	Toba	Walter	High	Counteraggression	NA			NA	NA	NA	NA	NA	NA	CounterCoercPC	Toba	Aggressor	Walter	Victim	Interaction	Indeterminable	NA	NA	exclude	NA	00:00:08	8	MaleSexCoerc
PC_Event_881_2012_02_17_Dortmund_009_no_distinct_event_belongs_to_877_counteraggression_mating	Winter_2012	Indoor	00:31:28	00:32:30	PC_Opp	Sexual_Coercion	Toba	Walter	High	Counteraggression	NA			NA	NA	NA	NA	NA	NA	CounterCoercPC	NA	NA	NA	NA	No_Interaction_Victim_3rd_Party	NA	NA	00:00:00		greater10	00:01:02	62	MaleSexCoerc
MC_Event_881_	Winter_2012	Indoor	00:01:00	00:11:00	MC	Sexual_Coercion	Toba	Walter	High	HitBite	NA			NA	NA	NA	NA	NA	NA	CounterCoercMC	NA	NA	NA	NA	No_Interaction_Between_Opponents	NA	NA	00:00:00		greater10	00:10:00	600	MaleSexCoerc
MC_Event_881_	Winter_2012	Indoor	00:01:00	00:11:00	MC	Sexual_Coercion	Toba	Walter	High	HitBite	NA			NA	NA	NA	NA	NA	NA	CounterCoercMC	NA	NA	NA	NA	No_Interaction_Victim_3rd_Party	NA	NA	00:00:00	exclude	1	00:10:00	600	MaleSexCoerc
Event_883and885_2012_02_17_Dortmund_010	Winter_2012	Indoor	00:01:34	00:04:49	Aggression	Spontaneous	Toba	Djamuna	Medium	Grab	Other	other		No_Intervention	NA	NA	No_Intervention	NA	NA	PCMCNo_24Aggression	NA	NA	NA	NA	NA	NA	NA	NA	NA	NA	00:03:15	195	Main_Analysis
PC_Event_883and885_2012_02_17_Dortmund_010	Winter_2012	Indoor	00:07:26	00:07:42	PC_Opp	Spontaneous	Toba	Djamuna	Medium	NA	NA			NA	NA	NA	NA	NA	NA	PCMCNo_24PC_Opp	Djamuna	Victim	Toba	Aggressor	Interaction	Neutral	NA	no_affiliative_interaction	neutral	greater10	00:00:16	16	Main_Analysis
PC_Event_883and885_2012_02_17_Dortmund_010	Winter_2012	Indoor	00:09:24	00:09:42	PC_3rd	NA	Toba	Djamuna	Medium	NA	NA			NA	NA	NA	NA	NA	NA	PCMCNo_24PC_3rd	Djamuna	Victim	Tao	3rd_Party	Interaction	Indeterminable	NA	NA	exclude	NA	00:00:17	17	Main_Analysis
MC_Event_883a 2012-02-18_013_00:08:00__14:43	Winter_2012	Indoor	00:17:47	00:18:00	MC_3rd	NA	Toba	Djamuna	Medium	NA	NA			NA	NA	NA	NA	NA	NA	PCMCNo_24MC_3rd	Eirina	3rd_Party	Djamuna	Victim	Interaction	Affiliative	Present_Body_Part_for_Chewing	00:00:47	exclude	1	00:00:12	12	Main_Analysis
MC_Event_883a 2012-02-18_013_00:08:00__14:43	Winter_2012	Indoor	00:17:50	00:19:26	MC_3rd	NA	Toba	Djamuna	Medium	NA	NA			NA	NA	NA	NA	NA	NA	PCMCNo_24MC_3rd	Tao	3rd_Party	Djamuna	Victim	Interaction	Affiliative	Touch_BodyContact_SittingPlay	00:00:50	exclude	1	00:01:36	96	Main_Analysis
MC_Event_883a 2012-02-18_013_00:08:00__14:43	Winter_2012	Indoor	00:17:00	00:27:00	MC_Opp	NA	Toba	Djamuna	Medium	NA	NA			NA	NA	NA	NA	NA	NA	PCMCNo_24MC_Opp	NA	NA	NA	NA	No_Interaction_Between_Opponents	NA	NA	no_affiliative_interaction		greater10	00:10:00	600	Main_Analysis
Event_916_2012_02_17_Dortmund_011	Winter_2012	Indoor	00:18:48	00:18:54	Aggression	Food_Competition	Toba	Djamuna	Low	Threat	No_Reaction	No_Reaction	No_Reaction	No_Intervention	NA	NA	No_Intervention	NA	NA	PCMCNo_25Aggression	NA	NA	NA	NA	NA	NA	NA	NA	NA	NA	00:00:05	5	Main_Analysis
PC_Event_916_2012_02_17_Dortmund_011	Winter_2012	Indoor	00:19:03	00:19:23	PC_3rd	Food_Competition	Toba	Djamuna	Low	NA	NA			NA	NA	NA	NA	NA	NA	PCMCNo_25PC_3rd	Walter	3rd_Party	Djamuna	Victim	Interaction	Affiliative	Food_Transfer	00:00:10	attracted	1	00:00:20	20	Main_Analysis
PC_Event_916_2012_02_17_Dortmund_011	Winter_2012	Indoor	00:18:53	00:25:10	PC_Opp	Food_Competition	Toba	Djamuna	Low	NA	NA			NA	NA	NA	NA	NA	NA	PCMCNo_25PC_Opp	NA	NA	NA	NA	No_Interaction_Between_Opponents	NA	NA	no_affiliative_interaction	dispersed	greater10	00:06:17	377	Main_Analysis
MC_Event_916_ 2012-02-20_014_00:03:00__15:47	Winter_2012	Indoor	00:05:29	00:07:02	MC_Opp	NA	Toba	Djamuna	Low	NA	NA			NA	NA	NA	NA	NA	NA	PCMCNo_25MC_Opp	Toba	Aggressor	Djamuna	Victim	Interaction	Affiliative	Contact_SittingFur_Chewing	00:02:29		3	00:01:33	93	Main_Analysis
MC_Event_916_ 2012-02-20_014_00:03:00__15:47	Winter_2012	Indoor	00:08:26	00:08:44	MC_3rd	Food_Competition	Toba	Djamuna	Low	NA	NA			NA	NA	NA	NA	NA	NA	PCMCNo_25MC_3rd	Djamuna	Victim	Tao	3rd_Party	Interaction	Affiliative	Play	00:05:26		6	00:00:18	18	Main_Analysis
Event_950_2012_02_18_Dortmund_003	Winter_2012	Indoor	00:14:49	00:15:04	Aggression	Spontaneous	Toba	Djamuna	High	Pull_Fur_Teeth	VocalisationMove_away	Non-aggressive_Avoidance	Non-aggressive	No_Intervention	NA	NA	No_Intervention	NA	NA	PCMCNo_26Aggression	NA	NA	NA	NA	NA	NA	NA	NA	NA	NA	00:00:14	14	Main_Analysis
PC_Event_950_2012_02_18_Dortmund_003	Winter_2012	Indoor	00:19:55	00:20:29	PC_3rd	Spontaneous	Toba	Djamuna	High	NA	NA			NA	NA	NA	NA	NA	NA	PCMCNo_26PC_3rd	Djamuna	Victim	Tao	3rd_Party	Interaction	Affiliative	Fur_Chewing	00:04:52	attracted	5	00:00:33	33	Main_Analysis
PC_Event_950_2012_02_18_Dortmund_003	Winter_2012	Indoor	00:23:55	00:25:03	PC_Opp	Spontaneous	Toba	Djamuna	High	NA	NA			NA	NA	NA	NA	NA	NA	PCMCNo_26PC_Opp	Djamuna	Victim	Toba	Aggressor	Interaction	Affiliative	Touch_Body_Object_Transfer	00:08:52	attracted	9	00:01:07	67	Main_Analysis
MC_Event_950_ 2012-02-21_001_00:00:00__10:32	Winter_2012	Indoor	00:00:00	00:10:00	MC_Opp	NA	Toba	Djamuna	High	NA	NA			NA	NA	NA	NA	NA	NA	PCMCNo_26MC_Opp	NA	NA	NA	NA	No_Interaction_Between_Opponents	NA	NA	no_affiliative_interaction		greater10	00:10:00	600	Main_Analysis
MC_Event_950_ 2012-02-21_001_00:00:00__10:32	Winter_2012	Indoor	00:00:00	00:10:00	MC_3rd	Spontaneous	Toba	Djamuna	High	NA	NA			NA	NA	NA	NA	NA	NA	PCMCNo_26MC_3rd	NA	NA	NA	NA	No_Interaction_Victim_3rd_Party	NA	NA	no_affiliative_interaction		greater10	00:10:00	600	Main_Analysis
Event_984_2012_02_18_Dortmund_006	Winter_2012	Indoor	00:29:20	00:29:40	Aggression	Spontaneous	Djamuna	Tao	High	Pull_Fur_Teeth	VocalisationStruggle_to_escape	Non-aggressive	Non-aggressive	No_Intervention	NA	NA	No_Intervention	NA	NA	PCMCNo_27Aggression	NA	NA	NA	NA	NA	NA	NA	NA	NA	NA	00:00:19	19	Main_Analysis
PC_Event_984_2012_02_18_Dortmund_006	Winter_2012	Indoor	00:30:26	00:30:50	PC_Opp	Spontaneous	Djamuna	Tao	High	NA	NA			NA	NA	NA	NA	NA	NA	PCMCNo_27PC_Opp	Djamuna	Aggressor	Tao	Victim	Interaction	Affiliative	Contact_SittingPresent_Body_Part_for_Fur_Chewing	00:00:47	attracted	1	00:00:24	24	Main_Analysis
MC_Event_984_ 2012-02-19_006und007_00:17:00__12:05	Winter_2012	Indoor	00:18:17	00:18:26	MC_3rd	NA	Djamuna	Tao	High	NA	NA			NA	NA	NA	NA	NA	NA	PCMCNo_27MC_3rd	Tao	Victim	Toba	3rd_Party	Interaction	Affiliative	Touch_Body	00:01:17	exclude	2	00:00:08	8	Main_Analysis
MC_Event_984_ 2012-02-19_006und007_00:17:00__12:05	Winter_2012	Indoor	00:17:00	00:25:11	MC_Opp	NA	Djamuna	Tao	High	NA	NA			NA	NA	NA	NA	NA	NA	PCMCNo_27MC_Opp	NA	NA	NA	NA	No_Interaction_Between_Opponents	NA	NA	no_affiliative_interaction		greater10	00:08:11	491	Main_Analysis
Event_986_2012_02_18_Dortmund_006	Winter_2012	Indoor	00:33:20	00:34:16	Aggression	Spontaneous	Djamuna	Tao	High	Pull_Fur_TeethGrabOther	VocalisationStruggle_to_escapeVocalisation	Non-aggressive	Non-aggressive	Intervention	TobaSuma	ApproachPull_Back_VictimApproachOtherMove_between__Shielding	unclear	SuccessSuccess	Another_InterventionNo_Other_Intervention	PCMCNo_28Aggression	NA	NA	NA	NA	NA	NA	NA	NA	NA	NA	00:00:56	56	Main_Analysis
PC_Event_986_2012_02_18_Dortmund_006	Winter_2012	Indoor	00:36:27	00:36:32	PC_Opp	Spontaneous	Djamuna	Tao	High	NA	NA			NA	NA	NA	NA	NA	NA	PCMCNo_28PC_Opp	Tao	Victim	Djamuna	Aggressor	Interaction	Affiliative	Present_Body_Part_for_Fur_ChewingContact_Sitting	00:02:19	attracted	3	00:00:05	5	Main_Analysis
PC_Event_986_2012_02_18_Dortmund_006	Winter_2012	Indoor	00:34:08	00:44:08	PC_3rd	Spontaneous	Djamuna	Tao	High	NA	NA			NA	NA	NA	NA	NA	NA	PCMCNo_28PC_3rd	NA	NA	NA	NA	No_Interaction_Victim_3rd_Party	NA	NA	no_affiliative_interaction	dispersed	greater10	00:10:00	600	Main_Analysis
MC_Event_986_ 2012-02-19_007_00:00:00__12:14	Winter_2012	Indoor	00:00:00	00:10:00	MC_Opp	NA	Djamuna	Tao	High	NA	NA			NA	NA	NA	NA	NA	NA	PCMCNo_28MC_Opp	NA	NA	NA	NA	No_Interaction_Between_Opponents	NA	NA	no_affiliative_interaction		greater10	00:10:00	600	Main_Analysis
MC_Event_986_ 2012-02-19_007_00:00:00__12:14	Winter_2012	Indoor	00:02:05	00:02:34	MC_3rd	Spontaneous	Djamuna	Tao	High	NA	NA			NA	NA	NA	NA	NA	NA	PCMCNo_28MC_3rd	Tao	Victim	Toba	3rd_Party	Interaction	Affiliative	Object_Transfer	00:02:05		3	00:00:28	28	Main_Analysis
Event_1009and1010_2012_02_18_Dortmund_007	Winter_2012	Indoor	00:23:55	00:24:22	Aggression	Spontaneous	Djamuna	Tao	High	Pull_Fur_Teeth	Vocalisation	Non-aggressive	Non-aggressive	No_Intervention	NA	NA	No_Intervention	NA	NA	PCMCNo_29Aggression	NA	NA	NA	NA	NA	NA	NA	NA	NA	NA	00:00:27	27	Main_Analysis
Event_1009and1010_2012_02_18_Dortmund_007	Winter_2012	Indoor	00:24:42	00:25:03	Aggression	Spontaneous	Djamuna	Tao	High	GrabPullBite	VocalisationStruggle_to_escape	Non-aggressive	Non-aggressive	Intervention	Toba	ApproachMove_between__Shielding	impartial_non-aggressive	Success	No_Other_Intervention	PCMCNo_29Aggression	NA	NA	NA	NA	NA	NA	NA	NA	NA	NA	00:00:20	20	Main_Analysis
PC_Event_1009and1010_2012_02_18_Dortmund_007	Winter_2012	Indoor	00:25:03	00:25:30	PC_Opp	Spontaneous	Djamuna	Tao	High	NA	NA			NA	NA	NA	NA	NA	NA	PCMCNo_29PC_Opp	Tao	Victim	Djamuna	Aggressor	Interaction	Affiliative	NA	00:00:00	attracted	1	00:00:27	27	Main_Analysis
PC_Event_1009and1010_2012_02_18_Dortmund_007	Winter_2012	Indoor	00:25:08	00:25:30	PC_3rd	Spontaneous	Djamuna	Tao	High	NA	NA			NA	NA	NA	NA	NA	NA	PCMCNo_29PC_3rd	Toba	3rd_Party	Tao	Victim	Interaction	Affiliative	Contact_Sitting	00:00:05	attracted	1	00:00:21	21	Main_Analysis
MC_Event_1009and1010_ 2012-02-19_009_00:00:00__12:54	Winter_2012	Indoor	00:00:00	00:10:00	MC_Opp	NA	Djamuna	Tao	High	NA	NA			NA	NA	NA	NA	NA	NA	PCMCNo_29MC_Opp	NA	NA	NA	NA	No_Interaction_Between_Opponents	NA	NA	no_affiliative_interaction		greater10	00:10:00	600	Main_Analysis
MC_Event_1009and1010_ 2012-02-19_009_00:00:00__12:54	Winter_2012	Indoor	00:00:00	00:10:00	MC_3rd	Spontaneous	Djamuna	Tao	High	NA	NA			NA	NA	NA	NA	NA	NA	PCMCNo_29MC_3rd	NA	NA	NA	NA	No_Interaction_Victim_3rd_Party	NA	NA	no_affiliative_interaction		greater10	00:10:00	600	Main_Analysis
Event_1022_2012_02_18_Dortmund_012_No_PC_possible_exclude_from_analysis	Winter_2012	Indoor	00:03:47	00:04:20	Aggression	Object_Competition	Toba	Djamuna	Medium	ChaseOther	VocalisationMove_away	Non-aggressive_Avoidance	Non-aggressive	No_Intervention	NA	NA	No_Intervention	NA	NA	NAAggression	NA	NA	NA	NA	NA	NA	NA	NA	NA	NA	00:00:32	32	Main_Analysis
Event_1031_2012_02_18_Dortmund_013	Winter_2012	Indoor	00:39:02	00:41:15	Aggression	Spontaneous	Toba	Djamuna	Medium	OtherChase	Move_awayReaggression	Avoidance_Counter-Aggression	Counter-Aggression	No_Intervention	NA	NA	No_Intervention	NA	NA	PCMCNo_30Aggression	NA	NA	NA	NA	NA	NA	NA	NA	NA	NA	00:02:13	133	Main_Analysis
PC_Event_1031_2012_02_18_Dortmund_013	Winter_2012	Indoor	00:41:10	00:41:42	PC_Opp	NA	Toba	Djamuna	Medium	NA	NA			NA	NA	NA	NA	NA	NA	PCMCNo_30PC_Opp	Djamuna	Victim	Toba	Aggressor	Stay_in_Proximity__no_Interaction	Indeterminable	NA	NA	exclude	NA	00:00:32	32	Main_Analysis
PC_Event_1031_2012_02_18_Dortmund_013	Winter_2012	Indoor	00:43:35	00:43:46	PC_3rd	NA	Toba	Djamuna	Medium	NA	NA			NA	NA	NA	NA	NA	NA	PCMCNo_30PC_3rd	Tao	3rd_Party	Djamuna	Victim	Interaction	Indeterminable	NA	NA	exclude	NA	00:00:11	11	Main_Analysis
PC_Event_1031_2012_02_18_Dortmund_013	Winter_2012	Indoor	00:43:36	00:43:54	PC_Opp	Spontaneous	Toba	Djamuna	Medium	NA	NA			NA	NA	NA	NA	NA	NA	PCMCNo_30PC_Opp	Toba	Aggressor	Djamuna	Victim	Interaction	Approaching_But_No_Affiliative_Interaction	NA	no_affiliative_interaction	dispersed	greater10	00:00:18	18	Main_Analysis
PC_Event_1031_2012_02_18_Dortmund_013	Winter_2012	Indoor	00:47:49	00:48:47	PC_3rd	Spontaneous	Toba	Djamuna	Medium	NA	NA			NA	NA	NA	NA	NA	NA	PCMCNo_30PC_3rd	Suma	3rd_Party	Djamuna	Victim	Interaction	Affiliative	Touch_BodyBegging	00:06:39	dispersed	7	00:00:57	57	Main_Analysis
MC_Event_1031_ 2012-02-19_013_00:14:00__14:44	Winter_2012	Indoor	00:15:39	00:16:12	MC_Opp	NA	Toba	Djamuna	Medium	NA	NA			NA	NA	NA	NA	NA	NA	PCMCNo_30MC_Opp	Toba	Aggressor	Djamuna	Victim	Interaction	Affiliative	Contact_Sitting	00:01:39		2	00:00:33	33	Main_Analysis
MC_Event_1031_ 2012-02-19_013_00:14:00__14:44	Winter_2012	Indoor	00:17:41	00:18:08	MC_3rd	Spontaneous	Toba	Djamuna	Medium	NA	NA			NA	NA	NA	NA	NA	NA	PCMCNo_30MC_3rd	Suma	3rd_Party	Djamuna	Victim	Interaction	Neutral	NA	no_affiliative_interaction	exclude	NA	00:00:26	26	Main_Analysis
MC_Event_1031_ 2012-02-19_013_00:14:00__14:44	Winter_2012	Indoor	00:19:42	00:20:12	MC_3rd	Spontaneous	Toba	Djamuna	Medium	NA	NA			NA	NA	NA	NA	NA	NA	PCMCNo_30MC_3rd	Djamuna	Victim	Suma	3rd_Party	Interaction	Affiliative	Touch_Body	00:05:42		6	00:00:29	29	Main_Analysis
Event_1032_2012_02_18_Dortmund_013	Winter_2012	Indoor	00:42:14	00:42:34	Aggression	Spontaneous	Toba	Suma	Medium	Other	Move_away	Avoidance	Avoidance	No_Intervention	NA	NA	No_Intervention	NA	NA	PCMCNo_31Aggression	NA	NA	NA	NA	NA	NA	NA	NA	NA	NA	00:00:20	20	Main_Analysis
PC_Event_1032_2012_02_18_Dortmund_013	Winter_2012	Indoor	00:42:35	00:43:23	PC_Opp	Spontaneous	Toba	Suma	Medium	NA	NA			NA	NA	NA	NA	NA	NA	PCMCNo_31PC_Opp	Toba	Aggressor	Suma	Victim	Interaction	Affiliative	Contact_Sitting	00:00:01	attracted	1	00:00:47	47	Main_Analysis
PC_Event_1032_2012_02_18_Dortmund_013	Winter_2012	Indoor	00:47:57	00:48:02	PC_3rd	Spontaneous	Toba	Suma	Medium	NA	NA			NA	NA	NA	NA	NA	NA	PCMCNo_31PC_3rd	Suma	Victim	Djamuna	3rd_Party	Interaction	Affiliative	Touch_Body	00:05:23	dispersed	6	00:00:05	5	Main_Analysis
MC_Event_1032_ 2012-02-19_013_00:16:00__14:46	Winter_2012	Indoor	00:17:01	00:17:15	MC_3rd	Spontaneous	Toba	Suma	Medium	NA	NA			NA	NA	NA	NA	NA	NA	PCMCNo_31MC_3rd	Suma	Victim	Eirina	3rd_Party	Interaction	Affiliative	Touch_Body	00:01:01		2	00:00:14	14	Main_Analysis
MC_Event_1032_ 2012-02-19_013_00:16:00__14:46	Winter_2012	Indoor	00:19:19	00:20:57	MC_Opp	NA	Toba	Suma	Medium	NA	NA			NA	NA	NA	NA	NA	NA	PCMCNo_31MC_Opp	Toba	Aggressor	Suma	Victim	Interaction	Affiliative	Contact_SittingTouch_Body	00:03:19		4	00:01:37	97	Main_Analysis
Event_1034_2012_02_18_Dortmund_014	Winter_2012	Indoor	00:09:56	00:10:42	Aggression	Spontaneous	Toba	Djamuna	Medium	GrabPull	IndeterminableMove_away	unclear_Avoidance	Avoidance	Intervention	Suma	Attack_AggressorPull_Back_Victim	partial_attack aggressor	Success	No_Other_Intervention	PCMCNo_32Aggression	NA	NA	NA	NA	NA	NA	NA	NA	NA	NA	00:00:46	46	Main_Analysis
PC_Event_1034_2012_02_18_Dortmund_014	Winter_2012	Indoor	00:11:39	00:11:58	PC_Opp	NA	Toba	Djamuna	Medium	NA	NA			NA	NA	NA	NA	NA	NA	PCMCNo_32PC_Opp	Djamuna	Victim	Toba	Aggressor	Interaction	Indeterminable	NA	NA	exclude	NA	00:00:19	19	Main_Analysis
PC_Event_1034_2012_02_18_Dortmund_014	Winter_2012	Indoor	00:11:50	00:13:42	PC_3rd	Spontaneous	Toba	Djamuna	Medium	NA	NA			NA	NA	NA	NA	NA	NA	PCMCNo_32PC_3rd	Djamuna	Victim	Suma	3rd_Party	No_Interaction_Victim_3rd_Party	Neutral	NA	no_affiliative_interaction	neutral	greater10	00:01:52	112	Main_Analysis
MC_Event_1034_1034_2012-02-18 Dortmund 014	Winter_2012	Indoor	00:04:29	00:07:11	MC_Opp	NA	Toba	Djamuna	Medium	NA	NA			NA	NA	NA	NA	NA	NA	PCMCNo_32MC_Opp	Toba	Aggressor	Djamuna	Victim	Interaction	Affiliative	Contact_Sitting	00:00:29	exclude	1	00:02:42	162	Main_Analysis
MC_Event_1034_1034_2012-02-18 Dortmund 014	Winter_2012	Indoor	00:04:00	00:14:08	MC_3rd	Spontaneous	Toba	Djamuna	Medium	NA	NA			NA	NA	NA	NA	NA	NA	PCMCNo_32MC_3rd	NA	NA	NA	NA	No_Interaction_Victim_3rd_Party	NA	NA	no_affiliative_interaction		greater10	00:10:08	608	Main_Analysis
Event_1036_2012_02_18_Dortmund_014_mating	Winter_2012	Indoor	00:13:39	00:17:51	Aggression	Sexual_Coercion	Walter	Toba	High	GrabPullHold_tightCoerced_Mating	Struggle_to_escapeReaggression	Non-aggressive_Counter-Aggression	Counter-Aggression	Intervention	Tao	Attack_Aggressor	partial_attack aggressor	No_Success	No_Other_Intervention	CoercAggression	NA	NA	NA	NA	NA	NA	NA	NA	NA	NA	00:04:11	251	MaleSexCoerc
PC_Event_1036_2012_02_18_Dortmund_014_mating	Winter_2012	Indoor	00:17:51	00:21:25	PC_3rd	Sexual_Coercion	Walter	Toba	High	Coerced_copulation	NA			NA	NA	NA	NA	NA	NA	CoercPC33rd_Party	Eirina	3rd_Party	Toba	Victim	Interaction	Affiliative	Embrace	00:00:00		1	00:03:34	214	MaleSexCoerc
PC_Event_1036_2012_02_18_Dortmund_014_mating	Winter_2012	Indoor	00:17:51	00:27:31	PC_Opp	Sexual_Coercion	Walter	Toba	High	Coerced_copulation	NA			NA	NA	NA	NA	NA	NA	CoercPC3Opp	NA	NA	NA	NA	No_Interaction_Between_Opponents	NA	NA	no_affiliative_interaction		greater10	00:09:40	580	MaleSexCoerc
Event_1042and1044_2012_02_18_Dortmund_015	Winter_2012	Indoor	00:14:31	00:15:23	Aggression	Spontaneous	Djamuna	Tao	High	GrabPullBite	Struggle_to_escapeReaggressionVocalisation	Non-aggressive_Counter-Aggression	Counter-Aggression	Intervention	Toba	Attack_AggressorPull_Back_Victim	partial_attack aggressor	Success	No_Other_Intervention	PCMCNo_33Aggression	NA	NA	NA	NA	NA	NA	NA	NA	NA	NA	00:00:51	51	Main_Analysis
Event_1042and1044_2012_02_18_Dortmund_015	Winter_2012	Indoor	00:15:26	00:15:39	Aggression	Spontaneous	Djamuna	Tao	Medium	ChaseOther	IndeterminableMove_away	unclear_Avoidance	Avoidance	Intervention	Toba	Attack_Aggressor	partial_attack aggressor	Success	No_Other_Intervention	PCMCNo_33Aggression	NA	NA	NA	NA	NA	NA	NA	NA	NA	NA	00:00:13	13	Main_Analysis
PC_Event_1042and1044_2012_02_18_Dortmund_015	Winter_2012	Indoor	00:23:22	00:23:31	PC_3rd	Spontaneous	Djamuna	Tao	Medium	NA	NA			NA	NA	NA	NA	NA	NA	PCMCNo_33PC_3rd	Tao	Victim	Toba	3rd_Party	Interaction	Affiliative	Nursing	00:07:42	dispersed	8	00:00:09	9	Main_Analysis
PC_Event_1042and1044_2012_02_18_Dortmund_015	Winter_2012	Indoor	00:15:40	00:25:40	PC_Opp	Spontaneous	Djamuna	Tao	Medium	NA	NA			NA	NA	NA	NA	NA	NA	PCMCNo_33PC_Opp	NA	NA	NA	NA	No_Interaction_Between_Opponents	NA	NA	no_affiliative_interaction	dispersed	greater10	00:10:00	600	Main_Analysis
MC_Event_1042and1044_1042and1044_2012-02-18 Dortmund 015	Winter_2012	Indoor	00:01:18	00:01:40	MC_3rd	Spontaneous	Djamuna	Tao	Medium	NA	NA			NA	NA	NA	NA	NA	NA	PCMCNo_33MC_3rd	Tao	Victim	Suma	3rd_Party	Interaction	Affiliative	Play	00:01:18		2	00:00:22	22	Main_Analysis
MC_Event_1042and1044_1042and1044_2012-02-18 Dortmund 015	Winter_2012	Indoor	00:02:48	00:03:58	MC_Opp	NA	Djamuna	Tao	Medium	NA	NA			NA	NA	NA	NA	NA	NA	PCMCNo_33MC_Opp	Tao	Victim	Djamuna	Aggressor	Interaction	Affiliative	Object_Transfer	00:02:48		3	00:01:09	69	Main_Analysis
Event_1046and1047_2012_02_18_Dortmund_015	Winter_2012	Indoor	00:15:59	00:17:20	Aggression	Punishment	Toba	Djamuna	High	ChaseGrabPull	VocalisationStruggle_to_escape	Non-aggressive	Non-aggressive	No_Intervention	NA	NA	No_Intervention	NA	NA	PCMCNo_34Aggression	NA	NA	NA	NA	NA	NA	NA	NA	NA	NA	00:01:21	81	Main_Analysis
Event_1046and1047_2012_02_18_Dortmund_015	Winter_2012	Indoor	00:18:15	00:20:57	Aggression	Indeterminable	Toba	Djamuna	Medium	GrabPull	Reaggression	Counter-Aggression	Counter-Aggression	No_Intervention	NA	NA	No_Intervention	NA	NA	PCMCNo_34Aggression	NA	NA	NA	NA	NA	NA	NA	NA	NA	NA	00:02:42	162	Main_Analysis
PC_Event_1046and1047_2012_02_18_Dortmund_015	Winter_2012	Indoor	00:20:55	00:30:55	PC_Opp	Punishment	Toba	Djamuna	Medium	NA	NA			NA	NA	NA	NA	NA	NA	PCMCNo_34PC_Opp	NA	NA	NA	NA	No_Interaction_Between_Opponents	NA	NA	no_affiliative_interaction	neutral	greater10	00:10:00	600	Main_Analysis
PC_Event_1046and1047_2012_02_18_Dortmund_015	Winter_2012	Indoor	00:28:12	00:28:44	PC_3rd	Punishment	Toba	Djamuna	Medium	NA	NA			NA	NA	NA	NA	NA	NA	PCMCNo_34PC_3rd	Suma	3rd_Party	Djamuna	Victim	Interaction	Affiliative	Contact_Sitting	00:07:17	neutral	8	00:00:32	32	Main_Analysis
MC_Event_1046and1047_ 2012-02-21_010und011_00:26:00_16:02	Winter_2012	Indoor	00:27:00	00:36:00	MC_Opp	NA	Toba	Djamuna	Medium	NA	NA			NA	NA	NA	NA	NA	NA	PCMCNo_34MC_Opp	NA	NA	NA	NA	No_Interaction_Between_Opponents	NA	NA	no_affiliative_interaction		greater10	00:09:00	540	Main_Analysis
MC_Event_1046and1047_ 2012-02-21_010und011_00:26:00_16:02	Winter_2012	Indoor	00:33:42	00:34:20	MC_3rd	Punishment	Toba	Djamuna	Medium	NA	NA			NA	NA	NA	NA	NA	NA	PCMCNo_34MC_3rd	Tao	3rd_Party	Djamuna	Victim	Interaction	Affiliative	Touch_BodyPresent_Body_Part	00:07:42	neutral	8	00:00:37	37	Main_Analysis
Event_1048_2012_02_18_Dortmund_015	Winter_2012	Indoor	00:23:23	00:23:34	Aggression	Weaning	Toba	Tao	Low	Threat	Move_awayVocalisation	Non-aggressive_Avoidance	Non-aggressive	No_Intervention	NA	NA	No_Intervention	NA	NA	PCMCNo_35Aggression	NA	NA	NA	NA	NA	NA	NA	NA	NA	NA	00:00:11	11	Main_Analysis
PC_Event_1048_2012_02_18_Dortmund_015	Winter_2012	Indoor	00:24:13	00:24:48	PC_3rd	Weaning	Toba	Tao	Low	NA	NA			NA	NA	NA	NA	NA	NA	PCMCNo_35PC_3rd	Tao	Victim	Walter	3rd_Party	Interaction	Affiliative	Contact_Sitting	00:00:40	attracted	1	00:00:34	34	Main_Analysis
PC_Event_1048_2012_02_18_Dortmund_015	Winter_2012	Indoor	00:23:33	00:33:33	PC_Opp	Weaning	Toba	Tao	Low	NA	NA			NA	NA	NA	NA	NA	NA	PCMCNo_35PC_Opp	NA	NA	NA	NA	No_Interaction_Between_Opponents	NA	NA	no_affiliative_interaction	dispersed	greater10	00:10:00	600	Main_Analysis
MC_Event_1048_ 2012-02-21_010und011_00:30:00__16:06	Winter_2012	Indoor	00:34:11	00:34:20	MC_3rd	Weaning	Toba	Tao	Low	NA	NA			NA	NA	NA	NA	NA	NA	PCMCNo_35MC_3rd	Djamuna	3rd_Party	Tao	Victim	Interaction	Affiliative	Touch_Body	00:04:11	exclude	5	00:00:08	8	Main_Analysis
MC_Event_1048_ 2012-02-21_010und011_00:30:00__16:06	Winter_2012	Indoor	00:32:05	00:32:13	MC_Opp	NA	Toba	Tao	Low	NA	NA			NA	NA	NA	NA	NA	NA	PCMCNo_35MC_Opp	Tao	Victim	Toba	Aggressor	Interaction	Affiliative	Touch_Body	00:02:05		3	00:00:07	7	Main_Analysis
MC_Event_1048_ 2012-02-21_010und011_00:30:00__16:06	Winter_2012	Indoor	00:32:51	00:33:00	MC_3rd	Weaning	Toba	Tao	Low	NA	NA			NA	NA	NA	NA	NA	NA	PCMCNo_35MC_3rd	Eirina	3rd_Party	Tao	Victim	Interaction	Affiliative	Touch_Body	00:02:51		3	00:00:08	8	Main_Analysis
Event_1066_2012_02_19_Dortmund_005_mating	Winter_2012	Indoor	00:24:27	00:24:41	Aggression	Sexual_Coercion	Walter	Tao	High	PullGrabCoercion	ReaggressionStruggle_to_escape	Non-aggressive_Counter-Aggression	Counter-Aggression	Intervention	Toba	Attack_Aggressor	partial_attack aggressor	Success	No_Other_Intervention	CoercAggression	NA	NA	NA	NA	NA	NA	NA	NA	NA	NA	00:00:13	13	MaleSexCoerc
PC_Event_1066_2012_02_19_Dortmund_005_mating	Winter_2012	Indoor	00:27:36	00:28:12	PC_3rd	Sexual_Coercion	Walter	Tao	High	Coerced_copulation	NA			NA	NA	NA	NA	NA	NA	CoercPC43rd_Party	Tao	Victim	Djamuna	3rd_Party	Interaction	Affiliative	Play	00:02:55		3	00:00:36	36	MaleSexCoerc
PC_Event_1066_2012_02_19_Dortmund_005_mating	Winter_2012	Indoor	00:24:41	00:24:43	PC_Opp	Sexual_Coercion	Walter	Tao	High	Coerced_copulation	NA			NA	NA	NA	NA	NA	NA	CoercPC4Opp	NA	NA	NA	NA	No_Interaction_Between_Opponents	NA	NA	no_affiliative_interaction		greater10	00:00:02	2	MaleSexCoerc
Event_1068_2012_02_19_Dortmund_005_mating	Winter_2012	Indoor	00:24:41	00:26:23	Aggression	Sexual_Coercion	Walter	Toba	High	GrabHold_tightCoerced_Mating	No_Reaction	No_Reaction	No_Reaction	Intervention	Tao	Attack_Aggressor	partial_attack aggressor	No_Success	No_Other_Intervention	CoercAggression	NA	NA	NA	NA	NA	NA	NA	NA	NA	NA	00:01:42	102	MaleSexCoerc
PC_Event_1068_2012_02_19_Dortmund_005_mating	Winter_2012	Indoor	00:26:23	00:27:14	PC_3rd	Sexual_Coercion	Walter	Toba	High	Coerced_copulation	NA			NA	NA	NA	NA	NA	NA	CoercPC53rd_Party	Eirina	3rd_Party	Toba	Victim	Interaction	Affiliative	Embrace	00:00:00		1	00:00:50	50	MaleSexCoerc
PC_Event_1068_2012_02_19_Dortmund_005_mating	Winter_2012	Indoor	00:26:23	00:26:23	PC_Opp	Sexual_Coercion	Walter	Toba	High	Coerced_copulation	NA			NA	NA	NA	NA	NA	NA	CoercPC5Opp	NA	NA	NA	NA	No_Interaction_Between_Opponents	NA	NA	no_affiliative_interaction		greater10	00:00:00	0	MaleSexCoerc
Event_1128_2012_02_20_Dortmund_008	Winter_2012	Indoor	00:01:04	00:01:15	Aggression	Weaning	Toba	Tao	Low	Threat	Move_awayVocalisation	Non-aggressive_Avoidance	Non-aggressive	No_Intervention	NA	NA	No_Intervention	NA	NA	PCMCNo_36Aggression	NA	NA	NA	NA	NA	NA	NA	NA	NA	NA	00:00:11	11	Main_Analysis
PC_Event_1128_2012_02_20_Dortmund_008	Winter_2012	Indoor	00:01:14	00:11:14	PC_3rd	Weaning	Toba	Tao	Low	NA	NA			NA	NA	NA	NA	NA	NA	PCMCNo_36PC_3rd	NA	NA	NA	NA	No_Interaction_Victim_3rd_Party	NA	NA	no_affiliative_interaction	dispersed	greater10	00:10:00	600	Main_Analysis
PC_Event_1128_2012_02_20_Dortmund_008	Winter_2012	Indoor	00:05:36	00:08:28	PC_Opp	Weaning	Toba	Tao	Low	NA	NA			NA	NA	NA	NA	NA	NA	PCMCNo_36PC_Opp	Tao	Victim	Toba	Aggressor	Interaction	Affiliative	Nursing	00:04:22	dispersed	5	00:02:51	171	Main_Analysis
MC_Event_1128_ 2012-02-21_005_00:00:00__12:36	Winter_2012	Indoor	00:00:00	00:01:16	MC_Opp	NA	Toba	Tao	Low	NA	NA			NA	NA	NA	NA	NA	NA	PCMCNo_36MC_Opp	Tao	Victim	Toba	Aggressor	Interaction	Affiliative	Nursing	00:00:00		1	00:01:16	76	Main_Analysis
MC_Event_1128_ 2012-02-21_005_00:00:00__12:36	Winter_2012	Indoor	00:01:17	00:02:29	MC_3rd	Weaning	Toba	Tao	Low	NA	NA			NA	NA	NA	NA	NA	NA	PCMCNo_36MC_3rd	Tao	Victim	Eirina	3rd_Party	Interaction	Affiliative	Play_Embrace	00:01:17		2	00:01:12	72	Main_Analysis
Event_1138_2012_02_20_Dortmund_009_no_PC_MC_aggression_follows	Winter_2012	Indoor	00:07:01	00:07:45	Aggression	Food_Competition	Toba	Tao	Medium	Push	Vocalisation	Non-aggressive	Non-aggressive	No_Intervention	NA	NA	No_Intervention	NA	NA	NAAggression	NA	NA	NA	NA	NA	NA	NA	NA	NA	NA	00:00:43	43	Main_Analysis
Event_1138b_2012_02_20_Dortmund_009_no_PC_MC_counter_aggression_follows	Winter_2012	Indoor	00:07:45	00:07:52	Aggression	Sexual_Coercion	Walter	Toba	Indeterminable	VocalizationCoercion	No_Reaction	No_Reaction	No_Reaction	Intervention	Tao	Attack_Aggressor	partial_attack aggressor	Success	No_Other_Intervention	CoercAggression	NA	NA	NA	NA	NA	NA	NA	NA	NA	NA	00:00:07	7	MaleSexCoerc
Event_1139_2012_02_20_Dortmund_009_no_PC_MC_coerced_mating_follows	Winter_2012	Indoor	00:07:49	00:07:55	Aggression	Sexual_Coercion	Walter	Tao	Medium	GrabCoercion Attempt	Struggle_to_escape	Non-aggressive	Non-aggressive	Intervention	Toba	Attack_AggressorMove_between__Shielding	partial_attack aggressor	Success	No_other_Intervention	CoercAggression	NA	NA	NA	NA	NA	NA	NA	NA	NA	NA	00:00:06	6	MaleSexCoerc
Event_1141_2012_02_20_Dortmund_009_mating	Winter_2012	Indoor	00:07:56	00:08:35	Aggression	Sexual_Coercion	Walter	Toba	High	GrabPushVocalization_Coercion	Struggle_to_escape	Non-aggressive	Non-aggressive	Intervention	Tao	Attack_Aggressor	partial_attack aggressor	Success	No_Other_Intervention	CoercAggression	NA	NA	NA	NA	NA	NA	NA	NA	NA	NA	00:00:39	39	MaleSexCoerc
PC_Event_1141_2012_02_20_Dortmund_009_mating	Winter_2012	Indoor	00:08:35	00:09:00	PC_Opp	Sexual_Coercion	Walter	Toba	High	Coerced_copulation	NA			NA	NA	NA	NA	NA	NA	CoercPC8Opp	Walter	Aggressor	Toba	Victim	Interaction	Affiliative	Contact_Sitting	00:00:00		1	00:00:24	24	MaleSexCoerc
PC_Event_1141_2012_02_20_Dortmund_009_mating	Winter_2012	Indoor	00:08:35	00:08:41	PC_3rd	Sexual_Coercion	Walter	Toba	High	Coerced_copulation	NA			NA	NA	NA	NA	NA	NA	CoercPC83rd_Party	Tao	3rd_Party	Toba	Victim	Interaction	Affiliative	Touch_Body	00:00:00		1	00:00:05	5	MaleSexCoerc
PC_Event_1141_2012_02_20_Dortmund_009_mating	Winter_2012	Indoor	00:08:35	00:08:50	PC_3rd	Sexual_Coercion	Walter	Toba	High	Coerced_copulation	NA			NA	NA	NA	NA	NA	NA	CoercPC83rd_Party	Eirina	3rd_Party	Toba	Victim	Interaction	Affiliative	Embrace	00:00:00		1	00:00:14	14	MaleSexCoerc
Event_1145_2012_02_20_Dortmund_010	Winter_2012	Indoor	00:13:11	00:13:32	Aggression	Food_Competition	Toba	Tao	Medium	ThreatPush	VocalisationMove_away	Non-aggressive_Avoidance	Non-aggressive	No_Intervention	NA	NA	No_Intervention	NA	NA	PCMCNo_37Aggression	NA	NA	NA	NA	NA	NA	NA	NA	NA	NA	00:00:20	20	Main_Analysis
PC_Event_1145_2012_02_20_Dortmund_010	Winter_2012	Indoor	00:01:40	00:01:53	PC_Opp	Food_Competition	Toba	Tao	Medium	NA	NA			NA	NA	NA	NA	NA	NA	PCMCNo_37PC_Opp	Tao	Victim	Toba	Aggressor	Interaction	Affiliative	Contact_SittingTouch_Body	00:04:00	attracted	4	00:00:13	13	Main_Analysis
PC_Event_1145_2012_02_20_Dortmund_010	Winter_2012	Indoor	00:03:52	00:04:05	PC_3rd	Food_Competition	Toba	Tao	Medium	NA	NA			NA	NA	NA	NA	NA	NA	PCMCNo_37PC_3rd	Tao	Victim	Eirina	3rd_Party	Interaction	Affiliative	Contact_Sitting	00:06:12	dispersed	7	00:00:12	12	Main_Analysis
MC_Event_1145_ 2012-02-21_007_00:00:00__13:51	Winter_2012	Indoor	00:06:36	00:06:42	MC_Opp	NA	Toba	Tao	Medium	NA	NA			NA	NA	NA	NA	NA	NA	PCMCNo_37MC_Opp	Tao	Victim	Toba	Aggressor	Interaction	Affiliative	Other	00:06:36		7	00:00:05	5	Main_Analysis
MC_Event_1145_ 2012-02-21_007_00:00:00__13:51	Winter_2012	Indoor	00:01:31	00:01:44	MC_3rd	Food_Competition	Toba	Tao	Medium	NA	NA			NA	NA	NA	NA	NA	NA	PCMCNo_37MC_3rd	Tao	Victim	Eirina	3rd_Party	Interaction	Affiliative	Cofeeding	00:01:31		2	00:00:12	12	Main_Analysis
Event_1180_2012_02_21_Dortmund_005	Winter_2012	Indoor	00:10:16	00:10:53	Aggression	Spontaneous	Djamuna	Eirina	Medium	GrabPull	VocalisationStruggle_to_escape	Non-aggressive	Non-aggressive	Intervention	Toba	Pull_Back_Victim	impartial_non-aggressive	Success	No_Other_Intervention	PCMCNo_38Aggression	NA	NA	NA	NA	NA	NA	NA	NA	NA	NA	00:00:37	37	Main_Analysis
PC_Event_1180_2012_02_21_Dortmund_005	Winter_2012	Indoor	00:12:53	00:13:03	PC_3rd	Spontaneous	Djamuna	Eirina	Medium	NA	NA			NA	NA	NA	NA	NA	NA	PCMCNo_38PC_3rd	Eirina	Victim	Tao	3rd_Party	Interaction	Affiliative	Play	00:02:00	dispersed	2	00:00:10	10	Main_Analysis
PC_Event_1180_2012_02_21_Dortmund_005	Winter_2012	Indoor	00:10:53	00:20:53	PC_Opp	Spontaneous	Djamuna	Eirina	Medium	NA	NA			NA	NA	NA	NA	NA	NA	PCMCNo_38PC_Opp	NA	NA	NA	NA	No_Interaction_Between_Opponents	NA	NA	no_affiliative_interaction	neutral	greater10	00:09:59	599	Main_Analysis
MC_Event_1180_ 2012-02-22_010_00:17:00__12:46	Winter_2012	Indoor	00:17:00	00:17:28	MC_3rd	Spontaneous	Djamuna	Eirina	Medium	NA	NA			NA	NA	NA	NA	NA	NA	PCMCNo_38MC_3rd	Tao	3rd_Party	Eirina	Victim	Interaction	Affiliative	Play	00:00:00		1	00:00:28	28	Main_Analysis
MC_Event_1180_ 2012-02-22_010_00:17:00__12:46	Winter_2012	Indoor	00:17:00	00:27:00	MC_Opp	NA	Djamuna	Eirina	Medium	NA	NA			NA	NA	NA	NA	NA	NA	PCMCNo_38MC_Opp	NA	NA	NA	NA	No_Interaction_Between_Opponents	NA	NA	no_affiliative_interaction		greater10	00:10:00	600	Main_Analysis
Event_1268_2012_02_22_Dortmund_012	Winter_2012	Indoor	00:33:06	00:33:26	Aggression	Food_Competition	Toba	Tao	Medium	Push	Vocalisation	Non-aggressive	Non-aggressive	No_Intervention	NA	NA	No_Intervention	NA	NA	PCMCNo_39Aggression	NA	NA	NA	NA	NA	NA	NA	NA	NA	NA	00:00:20	20	Main_Analysis
PC_Event_1268_2012_02_22_Dortmund_012	Winter_2012	Indoor	00:33:34	00:33:54	PC_Opp	Food_Competition	Toba	Tao	Medium	NA	NA			NA	NA	NA	NA	NA	NA	PCMCNo_39PC_Opp	Tao	Victim	Toba	Aggressor	Interaction	Neutral	NA	no_affiliative_interaction	dispersed	greater10	00:00:20	20	Main_Analysis
PC_Event_1268_2012_02_22_Dortmund_012	Winter_2012	Indoor	00:33:21	00:43:21	PC_3rd	Food_Competition	Toba	Tao	Medium	NA	NA			NA	NA	NA	NA	NA	NA	PCMCNo_39PC_3rd	NA	NA	NA	NA	No_Interaction_Victim_3rd_Party	NA	NA	no_affiliative_interaction	neutral	greater10	00:10:00	600	Main_Analysis
MC_Event_1268_ 2012-02-23_012_00:13:00__14:35	Winter_2012	Indoor	00:14:48	00:14:55	MC_Opp	NA	Toba	Tao	Medium	NA	NA			NA	NA	NA	NA	NA	NA	PCMCNo_39MC_Opp	Tao	Victim	Toba	Aggressor	Interaction	Affiliative	Food_Transfer	00:01:48		2	00:00:06	6	Main_Analysis
MC_Event_1268_ 2012-02-23_012_00:13:00__14:35	Winter_2012	Indoor	00:13:00	00:23:00	MC_3rd	Food_Competition	Toba	Tao	Medium	NA	NA			NA	NA	NA	NA	NA	NA	PCMCNo_39MC_3rd	NA	NA	NA	NA	No_Interaction_Victim_3rd_Party	NA	NA	no_affiliative_interaction		greater10	00:10:00	600	Main_Analysis
Event_1290_2012_02_23_Dortmund_002_mating	Winter_2012	Indoor	00:08:08	00:09:28	Aggression	Sexual_Coercion	Walter	Toba	High	GrabPullHold_tightCoerced_Mating	Indeterminable	unclear	unclear	Intervention	Tao	Attack_Aggressor	partial_attack aggressor	No_Success	No_Other_Intervention	CoercAggression	NA	NA	NA	NA	NA	NA	NA	NA	NA	NA	00:01:20	80	MaleSexCoerc
PC_Event_1290_2012_02_23_Dortmund_002_mating	Winter_2012	Indoor	00:09:28	00:11:05	PC_3rd	Sexual_Coercion	Walter	Toba	High	Coerced_copulation	NA			NA	NA	NA	NA	NA	NA	CoercPC93rd_Party	Eirina	3rd_Party	Toba	Victim	Interaction	Affiliative	Embrace	00:00:00		1	00:01:36	96	MaleSexCoerc
PC_Event_1290_2012_02_23_Dortmund_002_mating	Winter_2012	Indoor	00:09:28	00:19:28	PC_Opp	Sexual_Coercion	Walter	Toba	High	Coerced_copulation	NA			NA	NA	NA	NA	NA	NA	CoercPC9Opp	NA	NA	NA	NA	No_Interaction_Between_Opponents	NA	NA	no_affiliative_interaction		greater10	00:09:59	599	MaleSexCoerc
Event_1304_2012_02_23_Dortmund_005	Winter_2012	Indoor	00:35:35	00:36:00	Aggression	Spontaneous	Suma	Toba	Medium	GrabOtherPush	No_Reaction	No_Reaction	No_Reaction	No_Intervention	NA	NA	No_Intervention	NA	NA	PCMCNo_40Aggression	NA	NA	NA	NA	NA	NA	NA	NA	NA	NA	00:00:24	24	Main_Analysis
PC_Event_1304_2012_02_23_Dortmund_005	Winter_2012	Indoor	00:36:01	00:36:26	PC_3rd	Spontaneous	Suma	Toba	Medium	NA	NA			NA	NA	NA	NA	NA	NA	PCMCNo_40PC_3rd	Eirina	3rd_Party	Toba	Victim	Interaction	Affiliative	Touch_Body	00:00:01	neutral	1	00:00:25	25	Main_Analysis
PC_Event_1304_2012_02_23_Dortmund_005	Winter_2012	Indoor	00:04:53	00:06:00	PC_Opp	Spontaneous	Suma	Toba	Medium	NA	NA			NA	NA	NA	NA	NA	NA	PCMCNo_40PC_Opp	Toba	Victim	Suma	Aggressor	Interaction	Affiliative	Fur_ChewingContact_Sitting	00:07:03	attracted	8	00:01:07	67	Main_Analysis
MC_Event_1304_ 2012-02-24_010_00:09:00__12:23	Winter_2012	Indoor	00:09:00	00:09:06	MC_3rd	Spontaneous	Suma	Toba	Medium	NA	NA			NA	NA	NA	NA	NA	NA	PCMCNo_40MC_3rd	Tao	3rd_Party	Toba	Victim	Interaction	Affiliative	Cuddling	00:00:00		1	00:00:06	6	Main_Analysis
MC_Event_1304_ 2012-02-24_010_00:09:00__12:23	Winter_2012	Indoor	00:09:00	00:19:00	MC_Opp	NA	Suma	Toba	Medium	NA	NA			NA	NA	NA	NA	NA	NA	PCMCNo_40MC_Opp	NA	NA	NA	NA	No_Interaction_Between_Opponents	NA	NA	no_affiliative_interaction		greater10	00:10:00	600	Main_Analysis
Event_1306_2012_02_23_Dortmund_006_mating	Winter_2012	Indoor	00:00:00	00:00:26	Aggression	Sexual_Coercion	Walter	Toba	High	GrabPullHitCoerced_Mating	Reaggression	Counter-Aggression	Counter-Aggression	Intervention	Tao	Move_between__ShieldingAttack_Aggressor	partial_attack aggressor	Indeterminable	No_Other_Intervention	CoercAggression	NA	NA	NA	NA	NA	NA	NA	NA	NA	NA	00:00:26	26	MaleSexCoerc
PC_Event_1306_2012_02_23_Dortmund_006_mating	Winter_2012	Indoor	00:00:26	00:10:11	PC_Opp	Sexual_Coercion	Walter	Toba	High	Coerced_copulation	NA			NA	NA	NA	NA	NA	NA	CoercPC10Opp	NA	NA	NA	NA	No_Interaction_Between_Opponents	NA	NA	no_affiliative_interaction		greater10	00:09:45	585	MaleSexCoerc
PC_Event_1306_2012_02_23_Dortmund_006_mating	Winter_2012	Indoor	00:00:26	00:02:09	PC_3rd	Sexual_Coercion	Walter	Toba	High	Coerced_copulation	NA			NA	NA	NA	NA	NA	NA	CoercPC103rd_Party	Eirina	3rd_Party	Toba	Victim	Interaction	Affiliative	Embrace	00:00:00		1	00:01:43	103	MaleSexCoerc
PC_Event_1306_2012_02_23_Dortmund_006_mating	Winter_2012	Indoor	00:16:39	00:16:43	PC	NA	NA	NA	NA	NA	NA			NA	NA	NA	NA	NA	NA	NAPC	Toba	Victim	Suma	Aggressor	Interaction	Affiliative	Fur_Chewing	00:00:26		1	00:00:04	4	Main_Analysis
PC_Event_1306_2012_02_23_Dortmund_006_mating	Winter_2012	Indoor	00:16:53	00:17:13	PC	NA	NA	NA	NA	NA	NA			NA	NA	NA	NA	NA	NA	NAPC	Toba	Victim	Djamuna	3rd_Party	Interaction	Indeterminable	NA	NA	NA	NA	00:00:20	20	Main_Analysis
Event_1309and1310_2012_02_23_Dortmund_007	Winter_2012	Indoor	00:15:59	00:16:14	Aggression	Spontaneous	Suma	Toba	Medium	Other	No_Reaction	No_Reaction	No_Reaction	No_Intervention	NA	NA	No_Intervention	NA	NA	PCMCNo_41Aggression	NA	NA	NA	NA	NA	NA	NA	NA	NA	NA	00:00:14	14	Main_Analysis
Event_1309and1310_2012_02_23_Dortmund_007	Winter_2012	Indoor	00:18:18	00:18:45	Aggression	Spontaneous	Toba	Suma	Medium	Other	Reaggression	Counter-Aggression	Counter-Aggression	Intervention	Walter	Move_between__Shielding	impartial_non-aggressive	Success	No_Other_Intervention	PCMCNo_41Aggression	NA	NA	NA	NA	NA	NA	NA	NA	NA	NA	00:00:26	26	Main_Analysis
PC_Event_1309and1310_2012_02_23_Dortmund_007	Winter_2012	Indoor	00:20:05	00:20:37	PC_Opp	Spontaneous	Toba	Suma	Medium	NA	NA			NA	NA	NA	NA	NA	NA	PCMCNo_41PC_Opp	Toba	Aggressor	Suma	Victim	Interaction	Affiliative	Contact_SittingObject_TransferFur_Chewing	00:01:20	attracted	2	00:00:32	32	Main_Analysis
PC_Event_1309and1310_2012_02_23_Dortmund_007	Winter_2012	Indoor	00:18:45	00:20:06	PC_3rd	Spontaneous	Toba	Suma	Medium	NA	NA			NA	NA	NA	NA	NA	NA	PCMCNo_41PC_3rd	Walter	3rd_Party	Suma	Victim	Interaction	Affiliative	Contact_Sitting	00:00:00	attracted	1	00:01:20	80	Main_Analysis
MC_Event_1309and1310_ 2012-02-24_011_00:00:00__12:59	Winter_2012	Indoor	00:00:00	00:10:00	MC_Opp	NA	Toba	Suma	Medium	NA	NA			NA	NA	NA	NA	NA	NA	PCMCNo_41MC_Opp	NA	NA	NA	NA	No_Interaction_Between_Opponents	NA	NA	no_affiliative_interaction		greater10	00:10:00	600	Main_Analysis
MC_Event_1309and1310_ 2012-02-24_011_00:00:00__12:59	Winter_2012	Indoor	00:06:38	00:07:05	MC_3rd	Spontaneous	Toba	Suma	Medium	NA	NA			NA	NA	NA	NA	NA	NA	PCMCNo_41MC_3rd	Djamuna	3rd_Party	Suma	Victim	Interaction	Neutral	NA	no_affiliative_interaction	exclude	greater10	00:00:26	26	Main_Analysis
MC_Event_1309and1310_ 2012-02-24_011_00:00:00__12:59	Winter_2012	Indoor	00:08:31	00:09:04	MC_3rd	Spontaneous	Toba	Suma	Medium	NA	NA			NA	NA	NA	NA	NA	NA	PCMCNo_41MC_3rd	Tao	3rd_Party	Suma	Victim	Interaction	Affiliative	Fur_Chewing	00:08:31		9	00:00:32	32	Main_Analysis
Event_1344_2012_02_24_Dortmund_005_mating	Winter_2012	Indoor	00:00:38	00:16:03	Aggression	Sexual_Coercion	Walter	Toba	High	GrabPullHitCoerced_Mating	Back_awayStruggle_to_escapeReaggression	Non-aggressive_Counter-Aggression	Counter-Aggression	Intervention	TaoEirina	Attack_AggressorAttack_Aggressor	partial_attack aggressor	No_SuccessNo_Success	Another_InterventionNo_Other_Intervention	CoercAggression	NA	NA	NA	NA	NA	NA	NA	NA	NA	NA	00:15:24	924	MaleSexCoerc
PC_Event_1344_2012_02_24_Dortmund_005_mating	Winter_2012	Indoor	00:16:03	00:16:58	PC_3rd	Sexual_Coercion	Walter	Toba	High	Coerced_copulation	NA			NA	NA	NA	NA	NA	NA	CoercPC113rd_Party	Eirina	3rd_Party	Toba	Victim	Interaction	Affiliative	Embrace	00:00:00		1	00:00:55	55	MaleSexCoerc
PC_Event_1344_2012_02_24_Dortmund_005_mating	Winter_2012	Indoor	00:16:03	00:20:45	PC_Opp	Sexual_Coercion	Walter	Toba	High	Coerced_copulation	NA			NA	NA	NA	NA	NA	NA	CoercPC11Opp	NA	NA	NA	NA	No_Interaction_Between_Opponents	NA	NA	no_affiliative_interaction		greater10	00:04:41	281	MaleSexCoerc
Event_1398b_2012_02_24_Dortmund_005_counteraggression_at_end_of_coerced_mating	Winter_2012	Indoor	00:15:59	00:16:03	Aggression	Sexual_Coercion	Toba	Walter	High	Bite	No_Reaction	No_Reaction	No_Reaction	No_Intervention	NA	NA	No_Intervention	NA	NA	CounterCoercAggression	NA	NA	NA	NA	NA	NA	NA	NA	exclude	NA	00:00:04	4	MaleSexCoerc
Event_1347_2012_02_24_Dortmund_005_no_PC_MC_possible_missing_recording_PC	Winter_2012	Indoor	00:19:16	00:20:21	Aggression	Spontaneous	Toba	Djamuna	Medium	Other	VocalisationOther	Non-aggressive_other	Non-aggressive	No_Intervention	NA	NA	No_Intervention	NA	NA	NAAggression	NA	NA	NA	NA	NA	NA	NA	NA	NA	NA	00:01:04	64	Main_Analysis
Event_1398_2012_02_24_Dortmund_017	Winter_2012	Indoor	00:28:17	00:28:43	Aggression	Spontaneous	Toba	Djamuna	Medium	GrabPull	VocalisationStruggle_to_escape	Non-aggressive	Non-aggressive	Intervention	Suma	Pull_Back_VictimMove_between__Shielding	impartial_non-aggressive	Success	No_Other_Intervention	PCMCNo_42Aggression	NA	NA	NA	NA	NA	NA	NA	NA	NA	NA	00:00:25	25	Main_Analysis
PC_Event_1398_2012_02_24_Dortmund_017	Winter_2012	Indoor	00:29:10	00:29:35	PC_3rd	Spontaneous	Toba	Djamuna	Medium	NA	NA			NA	NA	NA	NA	NA	NA	PCMCNo_42PC_3rd	Djamuna	Victim	Suma_Walter	3rd_Party	Interaction	Affiliative	Contact_Sitting_Touch_Body_Other	00:00:26	attracted	1	00:00:25	25	Main_Analysis
PC_Event_1398_2012_02_24_Dortmund_017	Winter_2012	Indoor	00:33:26	00:33:37	PC_Opp	Spontaneous	Toba	Djamuna	Medium	NA	NA			NA	NA	NA	NA	NA	NA	PCMCNo_42PC_Opp	Djamuna	Victim	Toba	Aggressor	Interaction	Affiliative	Other	00:04:42	dispersed	5	00:00:11	11	Main_Analysis
MC_Event_1398_ 2012-02-23_013_00:24:00__15:22	Winter_2012	Indoor	00:24:00	00:24:10	MC_Opp	NA	Toba	Djamuna	Medium	NA	NA			NA	NA	NA	NA	NA	NA	PCMCNo_42MC_Opp	Djamuna	Victim	Toba	Aggressor	Interaction	Affiliative	Play	00:00:00		1	00:00:10	10	Main_Analysis
MC_Event_1398_ 2012-02-23_013_00:24:00__15:22	Winter_2012	Indoor	00:28:35	00:28:54	MC_3rd	Spontaneous	Toba	Djamuna	Medium	NA	NA			NA	NA	NA	NA	NA	NA	PCMCNo_42MC_3rd	Eirina	3rd_Party	Djamuna	Victim	Interaction	Affiliative	Touch_Body_Play_Invitation	00:04:35		5	00:00:18	18	Main_Analysis
Event_1400_2012_02_24_Dortmund_017	Winter_2012	Indoor	00:28:44	00:29:02	Aggression	Indeterminable	Suma	Walter	Medium	Other	Move_away	Avoidance	Avoidance	No_Intervention	NA	NA	No_Intervention	NA	NA	PCMCNo_43Aggression	NA	NA	NA	NA	NA	NA	NA	NA	NA	NA	00:00:17	17	Main_Analysis
PC_Event_1400_2012_02_24_Dortmund_017	Winter_2012	Indoor	00:29:51	00:33:08	PC_3rd	Indeterminable	Suma	Walter	Medium	NA	NA			NA	NA	NA	NA	NA	NA	PCMCNo_43PC_3rd	Djamuna	3rd_Party	Walter	Victim	Interaction	Affiliative	sexual interaction	00:00:51	attracted	1	00:03:16	196	Main_Analysis
PC_Event_1400_2012_02_24_Dortmund_017	Winter_2012	Indoor	00:29:00	00:29:52	PC_Opp	Indeterminable	Suma	Walter	Medium	NA	NA			NA	NA	NA	NA	NA	NA	PCMCNo_43PC_Opp	Suma	Aggressor	Walter	Victim	Interaction	Affiliative	Contact_Sitting	00:00:00	attracted	1	00:00:51	51	Main_Analysis
MC_Event_1400_ 2012-02-23_013_00:25:00__15:23	Winter_2012	Indoor	00:25:00	00:35:00	MC_Opp	NA	Suma	Walter	Medium	NA	NA			NA	NA	NA	NA	NA	NA	PCMCNo_43MC_Opp	NA	NA	NA	NA	No_Interaction_Between_Opponents	NA	NA	no_affiliative_interaction		greater10	00:10:00	600	Main_Analysis
MC_Event_1400_ 2012-02-23_013_00:25:00__15:23	Winter_2012	Indoor	00:25:00	00:35:00	MC_3rd	Indeterminable	Suma	Walter	Medium	NA	NA			NA	NA	NA	NA	NA	NA	PCMCNo_43MC_3rd	NA	NA	NA	NA	No_Interaction_Victim_3rd_Party	NA	NA	no_affiliative_interaction		greater10	00:10:00	600	Main_Analysis
Event_1414_2012_02_24_Dortmund_019	Winter_2012	Indoor	00:08:44	00:08:50	Aggression	Weaning	Toba	Tao	Low	Threat	Move_awayVocalisation	Non-aggressive_Avoidance	Non-aggressive	No_Intervention	NA	NA	No_Intervention	NA	NA	PCMCNo_44Aggression	NA	NA	NA	NA	NA	NA	NA	NA	NA	NA	00:00:05	5	Main_Analysis
PC_Event_1414_2012_02_24_Dortmund_019	Winter_2012	Indoor	00:10:11	00:10:25	PC_Opp	Weaning	Toba	Tao	Low	NA	NA			NA	NA	NA	NA	NA	NA	PCMCNo_44PC_Opp	Tao	Victim	Toba	Aggressor	Interaction	Affiliative	Nursing	00:01:21	attracted	2	00:00:13	13	Main_Analysis
PC_Event_1414_2012_02_24_Dortmund_019	Winter_2012	Indoor	00:14:29	00:14:55	PC_3rd	Weaning	Toba	Tao	Low	NA	NA			NA	NA	NA	NA	NA	NA	PCMCNo_44PC_3rd	Tao	Victim	Walter	3rd_Party	Interaction	Affiliative	Play	00:05:39	neutral	6	00:00:26	26	Main_Analysis
MC_Event_1414_ 2012-02-21_010and011_00:28:00__16:04	Winter_2012	Indoor	00:32:05	00:32:15	MC_Opp	NA	Toba	Tao	Low	NA	NA			NA	NA	NA	NA	NA	NA	PCMCNo_44MC_Opp	Tao	Victim	Toba	Aggressor	Interaction	Affiliative	Touch_Body	00:04:05		5	00:00:09	9	Main_Analysis
MC_Event_1414_ 2012-02-21_010and011_00:28:00__16:04	Winter_2012	Indoor	00:33:52	00:34:21	MC_3rd	Weaning	Toba	Tao	Low	NA	NA			NA	NA	NA	NA	NA	NA	PCMCNo_44MC_3rd	Tao	Victim	Djamuna	3rd_Party	Interaction	Affiliative	Touch_BodyPlay_Invitation	00:05:52		6	00:00:29	29	Main_Analysis
Event_1416_2012_02_24_Dortmund_019	Winter_2012	Indoor	00:27:30	00:27:43	Aggression	Weaning	Toba	Tao	Low	Threat	Move_awayVocalisation	Non-aggressive_Avoidance	Non-aggressive	No_Intervention	NA	NA	No_Intervention	NA	NA	PCMCNo_45Aggression	NA	NA	NA	NA	NA	NA	NA	NA	NA	NA	00:00:12	12	Main_Analysis
PC_Event_1416_2012_02_24_Dortmund_019	Winter_2012	Indoor	00:31:27	00:31:36	PC_3rd	Weaning	Toba	Tao	Low	NA	NA			NA	NA	NA	NA	NA	NA	PCMCNo_45PC_3rd	Tao	Victim	Djamuna	3rd_Party	Interaction	Affiliative	Contact_Sitting	00:03:46	attracted	4	00:00:08	8	Main_Analysis
PC_Event_1416_2012_02_24_Dortmund_019	Winter_2012	Indoor	00:27:41	00:37:41	PC_Opp	Weaning	Toba	Tao	Low	NA	NA			NA	NA	NA	NA	NA	NA	PCMCNo_45PC_Opp	NA	NA	NA	NA	No_Interaction_Between_Opponents	NA	NA	no_affiliative_interaction	neutral	greater10	00:10:00	600	Main_Analysis
MC_Event_1416_ 2012-02-21_011_00:14:00__16:26	Winter_2012	Indoor	00:14:00	00:24:00	MC_Opp	NA	Toba	Tao	Low	NA	NA			NA	NA	NA	NA	NA	NA	PCMCNo_45MC_Opp	NA	NA	NA	NA	No_Interaction_Between_Opponents	NA	NA	no_affiliative_interaction		greater10	00:10:00	600	Main_Analysis
MC_Event_1416_ 2012-02-21_011_00:14:00__16:26	Winter_2012	Indoor	00:14:00	00:24:00	MC_3rd	Weaning	Toba	Tao	Low	NA	NA			NA	NA	NA	NA	NA	NA	PCMCNo_45MC_3rd	NA	NA	NA	NA	No_Interaction_Victim_3rd_Party	NA	NA	no_affiliative_interaction		greater10	00:10:00	600	Main_Analysis
Event_1417_2012_02_24_Dortmund_019	Winter_2012	Indoor	00:42:11	00:42:26	Aggression	Spontaneous	Toba	Djamuna	Medium	Pull_Fur_Teeth	VocalisationReaggressionMove_away	Non-aggressive_Counter-Aggression_Avoidance	Counter-Aggression	No_Intervention	NA	NA	No_Intervention	NA	NA	PCMCNo_46Aggression	NA	NA	NA	NA	NA	NA	NA	NA	NA	NA	00:00:14	14	Main_Analysis
PC_Event_1417_2012_02_24_Dortmund_019	Winter_2012	Indoor	00:43:12	00:43:25	PC_3rd	Spontaneous	Toba	Djamuna	Medium	NA	NA			NA	NA	NA	NA	NA	NA	PCMCNo_46PC_3rd	Djamuna	Victim	Suma	3rd_Party	Interaction	Affiliative	GroomingContact_Sitting	00:00:46	neutral	1	00:00:12	12	Main_Analysis
PC_Event_1417_2012_02_24_Dortmund_019	Winter_2012	Indoor	00:43:37	00:44:05	PC_Opp	Spontaneous	Toba	Djamuna	Medium	NA	NA			NA	NA	NA	NA	NA	NA	PCMCNo_46PC_Opp	Djamuna	Victim	Toba	Aggressor	Interaction	Affiliative	Present_Body_Part_for_Fur_ChewingFur_Chewing	00:01:11	attracted	2	00:00:28	28	Main_Analysis
MC_Event_1417_ 2012-02-27_016_00:18:00__15:53	Winter_2012	Indoor	00:18:14	00:20:24	MC_3rd	Spontaneous	Toba	Djamuna	Medium	NA	NA			NA	NA	NA	NA	NA	NA	PCMCNo_46MC_3rd	Djamuna	Victim	Suma	3rd_Party	Interaction	Affiliative	Play	00:00:14		1	00:02:09	129	Main_Analysis
MC_Event_1417_ 2012-02-27_016_00:18:00__15:53	Winter_2012	Indoor	00:20:24	00:28:00	MC_Opp	NA	Toba	Djamuna	Medium	NA	NA			NA	NA	NA	NA	NA	NA	PCMCNo_46MC_Opp	NA	NA	NA	NA	No_Interaction_Between_Opponents	NA	NA	no_affiliative_interaction		greater10	00:07:35	455	Main_Analysis
Event_1418_2012_02_24_Dortmund_019	Winter_2012	Indoor	00:52:40	00:52:53	Aggression	Spontaneous	Toba	Djamuna	Medium	Other	Move_away	Avoidance	Avoidance	Intervention	Suma	Shelter_embrace_victim	impartial_non-aggressive	Success	No_Other_Intervention	PCMCNo_47Aggression	NA	NA	NA	NA	NA	NA	NA	NA	NA	NA	00:00:13	13	Main_Analysis
PC_Event_1418_2012_02_24_Dortmund_019	Winter_2012	Indoor	00:53:22	00:53:36	PC_Opp	Spontaneous	Toba	Djamuna	Medium	NA	NA			NA	NA	NA	NA	NA	NA	PCMCNo_47PC_Opp	Toba	Aggressor	Djamuna	Victim	Interaction	Affiliative	Touch_Body_Fur_Chewing	00:00:29	attracted	1	00:00:13	13	Main_Analysis
PC_Event_1418_2012_02_24_Dortmund_019	Winter_2012	Indoor	00:53:34	00:53:49	PC_3rd	Spontaneous	Toba	Djamuna	Medium	NA	NA			NA	NA	NA	NA	NA	NA	PCMCNo_47PC_3rd	Suma	3rd_Party	Djamuna	Victim	Interaction	Affiliative	Touch_Body	00:00:41	attracted	1	00:00:14	14	Main_Analysis
MC_Event_1418_ 2012-02-22_015_00:19:00__15:51	Winter_2012	Indoor	00:23:39	00:23:53	MC_3rd	Spontaneous	Toba	Djamuna	Medium	NA	NA			NA	NA	NA	NA	NA	NA	PCMCNo_47MC_3rd	Tao	3rd_Party	Djamuna	Victim	Interaction	Affiliative	Contact_SittingTouch_Body	00:04:39		5	00:00:14	14	Main_Analysis
MC_Event_1418_ 2012-02-22_015_00:19:00__15:51	Winter_2012	Indoor	00:23:59	00:24:15	MC_Opp	NA	Toba	Djamuna	Medium	NA	NA			NA	NA	NA	NA	NA	NA	PCMCNo_47MC_Opp	Toba	Aggressor	Djamuna	Victim	Interaction	Affiliative	Other	00:04:59		5	00:00:16	16	Main_Analysis
Event_1429_2012_02_27_Dortmund_001	Winter_2012	Indoor	00:23:28	00:24:00	Aggression	Food_Competition	Djamuna	Tao	Medium	Grab	Reaggression	Counter-Aggression	Counter-Aggression	No_Intervention	NA	NA	No_Intervention	NA	NA	PCMCNo_48Aggression	NA	NA	NA	NA	NA	NA	NA	NA	NA	NA	00:00:31	31	Main_Analysis
PC_Event_1429_2012_02_27_Dortmund_001	Winter_2012	Indoor	00:28:55	00:29:06	PC_3rd	Food_Competition	Djamuna	Tao	Medium	NA	NA			NA	NA	NA	NA	NA	NA	PCMCNo_48PC_3rd	Tao	Victim	Eirina	3rd_Party	Interaction	Affiliative	Play	00:04:56	attracted	5	00:00:11	11	Main_Analysis
PC_Event_1429_2012_02_27_Dortmund_001	Winter_2012	Indoor	00:23:59	00:24:10	PC_Opp	Food_Competition	Djamuna	Tao	Medium	NA	NA			NA	NA	NA	NA	NA	NA	PCMCNo_48PC_Opp	Tao	Victim	Djamuna	Aggressor	Interaction	Affiliative	Approach_as_near_as_possible_Peering	00:00:00	attracted	1	00:00:11	11	Main_Analysis
MC_Event_1429_ 2012-02-28_001_00:00:00__09:43	Winter_2012	Indoor	00:06:10	00:08:02	MC_3rd	Food_Competition	Djamuna	Tao	Medium	NA	NA			NA	NA	NA	NA	NA	NA	PCMCNo_48MC_3rd	Tao	Victim	Toba	3rd_Party	Interaction	Affiliative	Cuddling	00:06:10		7	00:01:52	112	Main_Analysis
MC_Event_1429_ 2012-02-28_001_00:00:00__09:43	Winter_2012	Indoor	00:08:04	00:09:40	MC_Opp	NA	Djamuna	Tao	Medium	NA	NA			NA	NA	NA	NA	NA	NA	PCMCNo_48MC_Opp	Tao	Victim	Djamuna	Aggressor	Interaction	Affiliative	Present_Body_Part_for_Fur_ChewingFur_Chewing	00:08:04		9	00:01:36	96	Main_Analysis
Event_1430_2012_02_27_Dortmund_001	Winter_2012	Indoor	00:29:07	00:29:51	Aggression	Spontaneous	Djamuna	Eirina	Medium	GrabPull	VocalisationStruggle_to_escape	Non-aggressive	Non-aggressive	Intervention	TaoToba	Pull_Back_VictimAttack_AggressorApproachOther	partial_attack aggressor	No_SuccessSuccess	Another_Intervention	PCMCNo_49Aggression	NA	NA	NA	NA	NA	NA	NA	NA	NA	NA	00:00:44	44	Main_Analysis
PC_Event_1430_2012_02_27_Dortmund_001	Winter_2012	Indoor	00:30:24	00:32:26	PC_3rd	Spontaneous	Djamuna	Eirina	Medium	NA	NA			NA	NA	NA	NA	NA	NA	PCMCNo_49PC_3rd	Eirina	Victim	Toba	3rd_Party	Interaction	Affiliative	Touch_BodyContact_Sitting	00:00:35	attracted	1	00:02:02	122	Main_Analysis
PC_Event_1430_2012_02_27_Dortmund_001	Winter_2012	Indoor	00:29:49	00:35:15	PC_Opp	NA	Djamuna	Eirina	Medium	NA	NA			NA	NA	NA	NA	NA	NA	PCMCNo_49PC_Opp	NA	NA	NA	NA	No_Interaction_Between_Opponents	NA	NA	no_affiliative_interaction	exclude	greater10	00:05:26	326	Main_Analysis
PC_Event_1430_2012_02_27_Dortmund_001	Winter_2012	Indoor	00:00:00	00:04:54	PC_Opp	Spontaneous	Djamuna	Eirina	Medium	NA	NA			NA	NA	NA	NA	NA	NA	PCMCNo_49PC_Opp	NA	NA	NA	NA	No_Interaction_Between_Opponents	NA	NA	no_affiliative_interaction	neutral	greater10	00:04:54	294	Main_Analysis
MC_Event_1430_ 2012-02-28_001_00:10:00__09:53	Winter_2012	Indoor	00:14:02	00:14:11	MC_3rd	Spontaneous	Djamuna	Eirina	Medium	NA	NA			NA	NA	NA	NA	NA	NA	PCMCNo_49MC_3rd	Toba	3rd_Party	Eirina	Victim	Interaction	Affiliative	Clinging	00:04:02		5	00:00:09	9	Main_Analysis
MC_Event_1430_ 2012-02-28_001_00:10:00__09:53	Winter_2012	Indoor	00:10:00	00:20:00	MC_Opp	NA	Djamuna	Eirina	Medium	NA	NA			NA	NA	NA	NA	NA	NA	PCMCNo_49MC_Opp	NA	NA	NA	NA	No_Interaction_Between_Opponents	NA	NA	no_affiliative_interaction		greater10	00:10:00	600	Main_Analysis
Event_1474_2012_02_27_Dortmund_012	Winter_2012	Indoor	00:11:37	00:11:48	Aggression	Weaning	Toba	Tao	Low	Threat	Vocalisation	Non-aggressive	Non-aggressive	No_Intervention	NA	NA	No_Intervention	NA	NA	PCMCNo_50Aggression	NA	NA	NA	NA	NA	NA	NA	NA	NA	NA	00:00:10	10	Main_Analysis
PC_Event_1474_2012_02_27_Dortmund_012	Winter_2012	Indoor	00:11:46	00:12:35	PC_Opp	Weaning	Toba	Tao	Low	NA	NA			NA	NA	NA	NA	NA	NA	PCMCNo_50PC_Opp	Tao	Victim	Toba	Aggressor	Interaction	Affiliative	Contact_Sitting	00:00:00	neutral	1	00:00:49	49	Main_Analysis
PC_Event_1474_2012_02_27_Dortmund_012	Winter_2012	Indoor	00:11:46	00:21:46	PC_3rd	Weaning	Toba	Tao	Low	NA	NA			NA	NA	NA	NA	NA	NA	PCMCNo_50PC_3rd	NA	NA	NA	NA	No_Interaction_Victim_3rd_Party	NA	NA	no_affiliative_interaction	neutral	greater10	00:10:00	600	Main_Analysis
MC_Event_1474_ 2012-02-28_009_00:00:00__13:26	Winter_2012	Indoor	00:00:00	00:01:01	MC_Opp	NA	Toba	Tao	Low	NA	NA			NA	NA	NA	NA	NA	NA	PCMCNo_50MC_Opp	Toba	Aggressor	Tao	Victim	Interaction	Affiliative	Contact_Sitting	00:00:00		1	00:01:01	61	Main_Analysis
MC_Event_1474_ 2012-02-28_009_00:00:00__13:26	Winter_2012	Indoor	00:01:05	00:10:00	MC_3rd	Weaning	Toba	Tao	Low	NA	NA			NA	NA	NA	NA	NA	NA	PCMCNo_50MC_3rd	NA	NA	NA	NA	No_Interaction_Victim_3rd_Party	NA	NA	no_affiliative_interaction		greater10	00:08:55	535	Main_Analysis
Event1503and1505_2012_02_27_Dortmund_015	Winter_2012	Indoor	00:20:02	00:20:25	Aggression	Object_Competition	Suma	Tao	High	GrabPullBite	Vocalisation	Non-aggressive	Non-aggressive	No_Intervention	NA	NA	No_Intervention	NA	NA	PCMCNo_51Aggression	NA	NA	NA	NA	NA	NA	NA	NA	NA	NA	00:00:22	22	Main_Analysis
Event1503and1505_2012_02_27_Dortmund_015	Winter_2012	Indoor	00:20:53	00:21:00	Aggression	Object_Competition	Suma	Tao	Medium	Other	Struggle_to_escape	Non-aggressive	Non-aggressive	No_Intervention	NA	NA	No_Intervention	NA	NA	PCMCNo_51Aggression	NA	NA	NA	NA	NA	NA	NA	NA	NA	NA	00:00:07	7	Main_Analysis
PC_Event1503and1505_2012_02_27_Dortmund_015	Winter_2012	Indoor	00:21:00	00:31:00	PC_Opp	Weaning	Suma	Tao	Medium	NA	NA			NA	NA	NA	NA	NA	NA	PCMCNo_51PC_Opp	Tao	Victim	Suma	Aggressor	NA	Neutral	NA	no_affiliative_interaction	neutral	greater10	00:09:59	599	Main_Analysis
PC_Event1503and1505_2012_02_27_Dortmund_015	Winter_2012	Indoor	00:21:00	00:31:00	PC_3rd	Object_Competition	Suma	Tao	Medium	NA	NA			NA	NA	NA	NA	NA	NA	PCMCNo_51PC_3rd	NA	NA	NA	NA	No_Interaction_Victim_3rd_Party	NA	NA	no_affiliative_interaction	dispersed	greater10	00:09:59	599	Main_Analysis
MC_Event1503and1505_ 2012-02-29_012_00:00:00__14:50	Winter_2012	Indoor	00:01:03	00:02:13	MC_3rd	Object_Competition	Suma	Tao	Medium	NA	NA			NA	NA	NA	NA	NA	NA	PCMCNo_51MC_3rd	Tao	Victim	Toba	3rd_Party	Interaction	Affiliative	PlayCuddling	00:01:03		2	00:01:10	70	Main_Analysis
MC_Event1503and1505_ 2012-02-29_012_00:00:00__14:50	Winter_2012	Indoor	00:00:00	00:10:00	MC_Opp	NA	Suma	Tao	Medium	NA	NA			NA	NA	NA	NA	NA	NA	PCMCNo_51MC_Opp	NA	NA	NA	NA	No_Interaction_Between_Opponents	NA	NA	no_affiliative_interaction		greater10	00:10:00	600	Main_Analysis
Event_1543_2012_02_28_Dortmund_005	Winter_2012	Indoor	00:06:43	00:07:13	Aggression	Object_Competition	Toba	Tao	High	GrabPullBite	VocalisationMove_awayStruggle_to_escape	Non-aggressive_Avoidance	Non-aggressive	No_Intervention	NA	NA	No_Intervention	NA	NA	PCMCNo_52Aggression	NA	NA	NA	NA	NA	NA	NA	NA	NA	NA	00:00:30	30	Main_Analysis
PC_Event_1543_2012_02_28_Dortmund_005	Winter_2012	Indoor	00:07:13	00:07:16	PC_Opp	Object_Competition	Toba	Tao	High	NA	NA			NA	NA	NA	NA	NA	NA	PCMCNo_52PC_Opp	Toba	Aggressor	Tao	Victim	Interaction	Affiliative	Object_Transfer	00:00:00	attracted	1	00:00:06	6	Main_Analysis
PC_Event_1543_2012_02_28_Dortmund_005	Winter_2012	Indoor	00:13:32	00:13:38	PC_3rd	Object_Competition	Toba	Tao	High	NA	NA			NA	NA	NA	NA	NA	NA	PCMCNo_52PC_3rd	Tao	Victim	Djamuna	3rd_Party	Interaction	Affiliative	Object_Transfer	00:06:19	dispersed	7	00:00:06	6	Main_Analysis
MC_Event_1543_ 2012-02-29_005_00:19:00__11:33	Winter_2012	Indoor	00:19:47	00:20:24	MC_3rd	Object_Competition	Toba	Tao	High	NA	NA			NA	NA	NA	NA	NA	NA	PCMCNo_52MC_3rd	Tao	Victim	Eirina	3rd_Party	Interaction	Affiliative	Play	00:00:47		1	00:00:37	37	Main_Analysis
MC_Event_1543_ 2012-02-29_005_00:19:00__11:33	Winter_2012	Indoor	00:20:38	00:22:19	MC_Opp	NA	Toba	Tao	High	NA	NA			NA	NA	NA	NA	NA	NA	PCMCNo_52MC_Opp	Tao	Victim	Toba	Aggressor	Interaction	Affiliative	PlayCuddling	00:01:38		2	00:01:41	101	Main_Analysis
Event_1561_2012_02_28_Dortmund_009	Winter_2012	Indoor	00:21:33	00:21:53	Aggression	Object_Competition	Suma	Djamuna	High	GrabPullBite	Struggle_to_escapeVocalisation	Non-aggressive	Non-aggressive	No_Intervention	NA	NA	No_Intervention	NA	NA	PCMCNo_53Aggression	NA	NA	NA	NA	NA	NA	NA	NA	NA	NA	00:00:20	20	Main_Analysis
PC_Event_1561_2012_02_28_Dortmund_009	Winter_2012	Indoor	00:26:23	00:26:27	PC_Opp	Object_Competition	Suma	Djamuna	High	NA	NA			NA	NA	NA	NA	NA	NA	PCMCNo_53PC_Opp	Djamuna	Victim	Suma	Aggressor	Interaction	Affiliative	Contact_Sitting	00:04:32	attracted	5	00:00:04	4	Main_Analysis
PC_Event_1561_2012_02_28_Dortmund_009	Winter_2012	Indoor	00:21:51	00:31:51	PC_3rd	Object_Competition	Suma	Djamuna	High	NA	NA			NA	NA	NA	NA	NA	NA	PCMCNo_53PC_3rd	NA	NA	NA	NA	No_Interaction_Victim_3rd_Party	NA	NA	no_affiliative_interaction	neutral	greater10	00:10:00	600	Main_Analysis
MC_Event_1561_ 2012-03-02_012_00:04:00__13:48	Winter_2012	Indoor	00:04:00	00:14:00	MC_Opp	NA	Suma	Djamuna	High	NA	NA			NA	NA	NA	NA	NA	NA	PCMCNo_53MC_Opp	NA	NA	NA	NA	No_Interaction_Between_Opponents	NA	NA	no_affiliative_interaction		greater10	00:10:00	600	Main_Analysis
MC_Event_1561_ 2012-03-02_012_00:04:00__13:48	Winter_2012	Indoor	00:04:00	00:14:00	MC_3rd	Object_Competition	Suma	Djamuna	High	NA	NA			NA	NA	NA	NA	NA	NA	PCMCNo_53MC_3rd	NA	NA	NA	NA	No_Interaction_Victim_3rd_Party	NA	NA	no_affiliative_interaction		greater10	00:10:00	600	Main_Analysis
Event_1582_2012_02_29_Dortmund_001	Winter_2012	Indoor	00:11:30	00:12:20	Aggression	Indeterminable	Djamuna	Tao	Indeterminable	Indeterminable	Vocalisation	Non-aggressive	Non-aggressive	Intervention	Eirina	ApproachingIndeterminable	impartial_non-aggressive	Success	NA	PCMCNo_54Aggression	NA	NA	NA	NA	NA	NA	NA	NA	NA	NA	00:00:50	50	Main_Analysis
PC_Event_1582_2012_02_29_Dortmund_001	Winter_2012	Indoor	00:12:20	00:12:48	PC_3rd	Indeterminable	Djamuna	Tao	Indeterminable	NA	NA			NA	NA	NA	NA	NA	NA	PCMCNo_54PC_3rd	Eirina	3rd_Party	Tao	Victim	Interaction	Affiliative	Contact_Sitting	00:00:00	attracted	1	00:00:27	27	Main_Analysis
PC_Event_1582_2012_02_29_Dortmund_001	Winter_2012	Indoor	00:12:21	00:13:14	PC_Opp	NA	Djamuna	Tao	Indeterminable	NA	NA			NA	NA	NA	NA	NA	NA	PCMCNo_54PC_Opp	Tao	Victim	Djamuna	Aggressor	Stay_in_Proximity__Indeterminable_whether_interaction	Indeterminable	Indeterminable	NA	exclude	NA	00:00:53	53	Main_Analysis
MC_Event_1582_ 2012-02_27_001_00:00:00__08:54	Winter_2012	Indoor	00:05:58	00:06:29	MC_3rd	Indeterminable	Djamuna	Tao	Indeterminable	NA	NA			NA	NA	NA	NA	NA	NA	PCMCNo_54MC_3rd	Tao	Victim	Toba	3rd_Party	Interaction	Affiliative	Touch_Body	00:05:58		6	00:00:30	30	Main_Analysis
MC_Event_1582_ 2012-02_27_001_00:00:00__08:54	Winter_2012	Indoor	00:00:00	00:10:00	MC_Opp	NA	Djamuna	Tao	Indeterminable	NA	NA			NA	NA	NA	NA	NA	NA	PCMCNo_54MC_Opp	NA	NA	NA	NA	No_Interaction_Between_Opponents	NA	NA	no_affiliative_interaction	exclude	greater10	00:10:00	600	Main_Analysis
Event_1611_2012_02_29_Dortmund_009	Winter_2012	Indoor	00:02:48	00:02:59	Aggression	Spontaneous	Toba	Djamuna	Low	Threat	Move_away	Avoidance	Avoidance	No_Intervention	NA	NA	No_Intervention	NA	NA	PCMCNo_55Aggression	NA	NA	NA	NA	NA	NA	NA	NA	NA	NA	00:00:11	11	Main_Analysis
PC_Event_1611_2012_02_29_Dortmund_009	Winter_2012	Indoor	00:00:00	00:00:17	PC_3rd	Spontaneous	Toba	Djamuna	Low	NA	NA			NA	NA	NA	NA	NA	NA	PCMCNo_55PC_3rd	Djamuna	Victim	Suma	3rd_Party	Interaction	Affiliative	Contact_Sitting	00:07:38	attracted	8	00:00:17	17	Main_Analysis
PC_Event_1611_2012_02_29_Dortmund_009	Winter_2012	Indoor	00:03:00	00:10:37	PC_Opp	Spontaneous	Toba	Djamuna	Low	NA	NA			NA	NA	NA	NA	NA	NA	PCMCNo_55PC_Opp	NA	NA	NA	NA	No_Interaction_Between_Opponents	NA	NA	no_affiliative_interaction	neutral	greater10	00:07:37	457	Main_Analysis
MC_Event_1611_ 2012-03-02_010_00:04:00__13:20_DIFFERENT MC _ MATING	Winter_2012	Indoor	00:04:00	00:14:00	MC_Opp	NA	Toba	Djamuna	Low	NA	NA			NA	NA	NA	NA	NA	NA	PCMCNo_55MC_Opp	NA	NA	NA	NA	No_Interaction_Between_Opponents	NA	NA	no_affiliative_interaction		greater10	00:10:00	600	Main_Analysis
MC_Event_1611_ 2012-03-02_010_00:04:00__13:20_DIFFERENT MC _ MATING	Winter_2012	Indoor	00:14:00	00:14:00	MC_3rd	Spontaneous	Toba	Djamuna	Low	NA	NA			NA	NA	NA	NA	NA	NA	PCMCNo_55MC_3rd	NA	NA	NA	NA	No_Interaction_Victim_3rd_Party	NA	NA	no_affiliative_interaction		greater10	00:00:00	0	Main_Analysis
Event_1612_2012_02_29_Dortmund_009	Winter_2012	Indoor	00:03:31	00:03:55	Aggression	Weaning	Toba	Tao	Low	Threat	VocalisationOtherMove_awayVocalisation	Non-aggressive_Avoidance	Non-aggressive	No_Intervention	NA	NA	No_Intervention	NA	NA	PCMCNo_56Aggression	NA	NA	NA	NA	NA	NA	NA	NA	NA	NA	00:00:24	24	Main_Analysis
PC_Event_1612_2012_02_29_Dortmund_009	Winter_2012	Indoor	00:04:01	00:04:06	PC_Opp	Weaning	Toba	Tao	Low	NA	NA			NA	NA	NA	NA	NA	NA	PCMCNo_56PC_Opp	Tao	Victim	Toba	Aggressor	Interaction	Affiliative	Touch_Body_Contact_Sitting	00:00:04	attracted	1	00:00:05	5	Main_Analysis
Interaction_exclude_PCMC_pair	Winter_2012	Indoor	00:03:57	00:10:37	PC_3rd	NA	Toba	Tao	Low	NA	NA			NA	NA	NA	NA	NA	NA	PCMCNo_56PC_3rd	NA	NA	NA	NA	Indeterminable	NA	NA	NA	exclude	NA	00:06:40	400	Main_Analysis
MC_Event_1612_ 2012-03-02_012_00:00:00__13:44	Winter_2012	Indoor	00:00:00	00:00:46	MC_3rd	NA	Toba	Tao	Low	NA	NA			NA	NA	NA	NA	NA	NA	PCMCNo_56MC_3rd	Tao	Victim	Djamuna	3rd_Party	Interaction	Affiliative	Fur_Chewing	00:00:00	exclude	1	00:00:46	46	Main_Analysis
MC_Event_1612_ 2012-03-02_012_00:00:00__13:44	Winter_2012	Indoor	00:00:00	00:10:00	MC_Opp	NA	Toba	Tao	Low	NA	NA			NA	NA	NA	NA	NA	NA	PCMCNo_56MC_Opp	NA	NA	NA	NA	No_Interaction_Between_Opponents	NA	NA	no_affiliative_interaction		greater10	00:10:00	600	Main_Analysis
Event_1616_2012_02_29_Dortmund_010	Winter_2012	Indoor	00:04:23	00:04:30	Aggression	Weaning	Toba	Tao	Low	Threat	Other	other		No_Intervention	NA	NA	No_Intervention	NA	NA	PCMCNo_57Aggression	NA	NA	NA	NA	NA	NA	NA	NA	NA	NA	00:00:06	6	Main_Analysis
PC_Event_1616_2012_02_29_Dortmund_010	Winter_2012	Indoor	00:04:30	00:14:30	PC_3rd	NA	Toba	Tao	Low	NA	NA			NA	NA	NA	NA	NA	NA	PCMCNo_57PC_3rd	NA	NA	NA	NA	No_Interaction_Victim_3rd_Party	NA	NA	no_affiliative_interaction	exclude	greater10	00:09:59	599	Main_Analysis
PC_Event_1616_2012_02_29_Dortmund_010	Winter_2012	Indoor	00:04:30	00:04:39	PC_Opp	Weaning	Toba	Tao	Low	NA	NA			NA	NA	NA	NA	NA	NA	PCMCNo_57PC_Opp	Tao	Victim	Toba	Aggressor	Interaction	Affiliative	Contact_Sitting	00:00:00	attracted	1	00:00:09	9	Main_Analysis
MC_Event_1616_ 2012-03-02_012_00:08:00__13:52	Winter_2012	Indoor	00:10:50	00:12:45	MC_Opp	NA	Toba	Tao	Low	NA	NA			NA	NA	NA	NA	NA	NA	PCMCNo_57MC_Opp	Tao	Victim	Toba	Aggressor	Interaction	Affiliative	Contact_Sitting_Nursing	00:02:50		3	00:01:55	115	Main_Analysis
Interaction_exclude_PCMC_pair	Winter_2012	Indoor	00:08:00	00:18:00	MC_3rd	NA	Toba	Tao	Low	NA	NA			NA	NA	NA	NA	NA	NA	PCMCNo_57MC_3rd	NA	NA	NA	NA	Indeterminable	NA	NA	NA	exclude	NA	00:10:00	600	Main_Analysis
Event_1635_2012_02_29_Dortmund_013_mating_no_PC_possible	Winter_2012	Indoor	00:00:04	00:01:54	Aggression	Sexual_Coercion	Walter	Toba	High	GrabPullHold_tight_Coercion	Struggle_to_escapeReaggression	Non-aggressive_Counter-Aggression	Counter-Aggression	Intervention	Tao	Move_between__ShieldingAttack_Aggressor	partial_attack aggressor	No_Success	No_Other_Intervention	CoercAggression	NA	NA	NA	NA	NA	NA	NA	NA	no PC Opp	NA	00:01:49	109	MaleSexCoerc
PC_Event_1635_2012_02_29_Dortmund_013_mating_no_PC_possible	Winter_2012	Indoor	00:01:54	00:02:02	PC_3rd	Sexual_Coercion	Walter	Toba	High	Coerced_copulation	NA			NA	NA	NA	NA	NA	NA	CoercPC123rd_Party	Eirina	3rd_Party	Toba	Victim	Interaction	Affiliative	Touch_Body_Part	00:01:54		2	00:00:08	8	MaleSexCoerc
Event_1653_2012_03_01_Dortmund_008	Winter_2012	Indoor	00:08:44	00:08:59	Aggression	Spontaneous	Toba	Djamuna	High	GrabBiteOtherInjury	Struggle_to_escapeVocalisation	Non-aggressive	Non-aggressive	Intervention	SumaWalter	Attack_AggressorAttack_Aggressor	partial_attack aggressor	SuccessSuccess	Another_InterventionNo_Other_Intervention	PCMCNo_58Aggression	NA	NA	NA	NA	NA	NA	NA	NA	NA	NA	00:00:14	14	Main_Analysis
PC_Event_1653_2012_03_01_Dortmund_008	Winter_2012	Indoor	00:08:59	00:18:59	PC_Opp	NA	Toba	Djamuna	High	NA	NA			NA	NA	NA	NA	NA	NA	PCMCNo_58PC_Opp	NA	NA	NA	NA	No_Interaction_Between_Opponents	NA	NA	no_affiliative_interaction	exclude	greater10	00:10:00	600	Main_Analysis
PC_Event_1653_2012_03_01_Dortmund_008	Winter_2012	Indoor	00:10:48	00:11:21	PC_3rd	Spontaneous	Toba	Djamuna	High	NA	NA			NA	NA	NA	NA	NA	NA	PCMCNo_58PC_3rd	Djamuna	Victim	Suma	3rd_Party	Interaction	Affiliative	Contact_Sitting	00:01:49	attracted	2	00:00:32	32	Main_Analysis
MC_Event_1653_ 2012-03-02_006_00:30:00__11:36	Winter_2012	Indoor	00:34:27	00:34:33	MC_3rd	Spontaneous	Toba	Djamuna	High	NA	NA			NA	NA	NA	NA	NA	NA	PCMCNo_58MC_3rd	Suma	3rd_Party	Djamuna	Victim	Interaction	Affiliative	Touch_BodyHold_Bodypart	00:04:27		5	00:00:06	6	Main_Analysis
Event_1656_2012_03_01_Dortmund_008_mating_no_PC_possible	Winter_2012	Indoor	00:08:57	00:12:47	Aggression	Sexual_Coercion	Walter	Toba	High	ChaseGrabPullHitVocalizationCoerced_Mating	Move_awayReaggression	Avoidance_Counter-Aggression	Counter-Aggression	Intervention	Tao	Attack_AggressorMove_between__Shielding	partial_attack aggressor	No_Success	No_Other_Intervention	CoercAggression	NA	NA	NA	NA	NA	NA	NA	NA	exclude	NA	00:03:50	230	MaleSexCoerc
Event_1663_2012_03_01_Dortmund_008	Winter_2012	Indoor	00:40:26	00:40:49	Aggression	Spontaneous	Djamuna	Eirina	Medium	GrabPull	Struggle_to_escape	Non-aggressive	Non-aggressive	Intervention	Toba	Pull_Back_Victim	impartial_non-aggressive	Success	No_Other_Intervention	PCMCNo_59Aggression	NA	NA	NA	NA	NA	NA	NA	NA	NA	NA	00:00:23	23	Main_Analysis
PC_Event_1663_2012_03_01_Dortmund_008	Winter_2012	Indoor	00:40:49	00:41:06	PC_3rd	Spontaneous	Djamuna	Eirina	Medium	NA	NA			NA	NA	NA	NA	NA	NA	PCMCNo_59PC_3rd	Toba	3rd_Party	Eirina	Victim	Interaction	Affiliative	Embrace	00:00:00	neutral	1	00:00:16	16	Main_Analysis
PC_Event_1663_2012_03_01_Dortmund_008	Winter_2012	Indoor	00:41:06	00:43:49	PC_Opp	NA	Djamuna	Eirina	Medium	NA	NA			NA	NA	NA	NA	NA	NA	PCMCNo_59PC_Opp	NA	NA	NA	NA	No_Interaction_Between_Opponents	NA	NA	no_affiliative_interaction	exclude	greater10	00:02:43	163	Main_Analysis
PC_Event_1663_2012_03_01_Dortmund_008	Winter_2012	Indoor	00:00:00	00:07:15	PC_Opp	Spontaneous	Djamuna	Eirina	Medium	NA	NA			NA	NA	NA	NA	NA	NA	PCMCNo_59PC_Opp	NA	NA	NA	NA	No_Interaction_Between_Opponents	NA	NA	no_affiliative_interaction	neutral	greater10	00:07:15	435	Main_Analysis
MC_Event_1663_ 2012-03-06_008_00:21:00__12:08	Winter_2012	Indoor	00:22:00	00:22:47	MC_3rd	Spontaneous	Djamuna	Eirina	Medium	NA	NA			NA	NA	NA	NA	NA	NA	PCMCNo_59MC_3rd	Eirina	Victim	Suma	3rd_Party	Interaction	Affiliative	Contact_Sitting	00:01:00		1	00:00:47	47	Main_Analysis
MC_Event_1663_ 2012-03-06_008_00:21:00__12:08	Winter_2012	Indoor	00:21:00	00:31:00	MC_Opp	NA	Djamuna	Eirina	Medium	NA	NA			NA	NA	NA	NA	NA	NA	PCMCNo_59MC_Opp	NA	NA	NA	NA	No_Interaction_Between_Opponents	NA	NA	no_affiliative_interaction		greater10	00:10:00	600	Main_Analysis
Event_1666_2012_03_01_Dortmund_009	Winter_2012	Indoor	00:06:08	00:06:24	Aggression	Spontaneous	Djamuna	Tao	Medium	Pull_Fur_Teeth	Reaggression	Counter-Aggression	Counter-Aggression	Intervention	Toba	Approach	impartial_non-aggressive	Success	No_Other_Intervention	PCMCNo_60Aggression	NA	NA	NA	NA	NA	NA	NA	NA	NA	NA	00:00:16	16	Main_Analysis
PC_Event_1666_2012_03_01_Dortmund_009	Winter_2012	Indoor	00:06:25	00:06:33	PC_3rd	Spontaneous	Djamuna	Tao	Medium	NA	NA			NA	NA	NA	NA	NA	NA	PCMCNo_60PC_3rd	Toba	3rd_Party	Tao	Victim	Interaction	Affiliative	Touch_Body	00:00:01	attracted	1	00:00:08	8	Main_Analysis
PC_Event_1666_2012_03_01_Dortmund_009	Winter_2012	Indoor	00:06:24	00:16:24	PC_Opp	Spontaneous	Djamuna	Tao	Medium	NA	NA			NA	NA	NA	NA	NA	NA	PCMCNo_60PC_Opp	NA	NA	NA	NA	No_Interaction_Between_Opponents	NA	NA	no_affiliative_interaction	dispersed	greater10	00:10:00	600	Main_Analysis
MC_Event_1666_ 2012-03-06_008_00:30:00__12:17	Winter_2012	Indoor	00:31:14	00:31:45	MC_3rd	Spontaneous	Djamuna	Tao	Medium	NA	NA			NA	NA	NA	NA	NA	NA	PCMCNo_60MC_3rd	Tao	Victim	Suma	3rd_Party	Interaction	Affiliative	Touch_Body	00:01:14		2	00:00:31	31	Main_Analysis
MC_Event_1666_ 2012-03-06_008_00:30:00__12:17	Winter_2012	Indoor	00:34:09	00:34:28	MC_Opp	NA	Djamuna	Tao	Medium	NA	NA			NA	NA	NA	NA	NA	NA	PCMCNo_60MC_Opp	Tao	Victim	Toba	Aggressor	Interaction	Affiliative	Touch_Body	00:04:09		5	00:00:18	18	Main_Analysis
Event_1671_2012_03_01_Dortmund_009	Winter_2012	Indoor	00:28:22	00:28:33	Aggression	Spontaneous	Djamuna	Eirina	Medium	Grab	Struggle_to_escape	Non-aggressive	Non-aggressive	Intervention	Toba	Push_Back_Victim	impartial_non-aggressive	Success	No_Other_Intervention	PCMCNo_61Aggression	NA	NA	NA	NA	NA	NA	NA	NA	NA	NA	00:00:11	11	Main_Analysis
PC_Event_1671_2012_03_01_Dortmund_009	Winter_2012	Indoor	00:28:32	00:28:40	PC_3rd	Spontaneous	Djamuna	Eirina	Medium	NA	NA			NA	NA	NA	NA	NA	NA	PCMCNo_61PC_3rd	Eirina	Victim	Toba	3rd_Party	Interaction	Affiliative	Embrace	00:00:00	attracted	1	00:00:07	7	Main_Analysis
PC_Event_1671_2012_03_01_Dortmund_009	Winter_2012	Indoor	00:29:24	00:29:42	PC_Opp	Spontaneous	Djamuna	Eirina	Medium	NA	NA			NA	NA	NA	NA	NA	NA	PCMCNo_61PC_Opp	Eirina	Victim	Djamuna	Aggressor	Interaction	Affiliative	Touch_BodyStroke_Fur	00:00:52	attracted	1	00:00:17	17	Main_Analysis
MC_Event_1671_ 2012-03-06_009_010_00:21:00__12:46	Winter_2012	Indoor	00:22:32	00:24:30	MC_3rd	Spontaneous	Djamuna	Eirina	Medium	NA	NA			NA	NA	NA	NA	NA	NA	PCMCNo_61MC_3rd	Eirina	Victim	Toba	3rd_Party	Interaction	Affiliative	Play	00:01:32		2	00:01:58	118	Main_Analysis
MC_Event_1671_ 2012-03-06_009_010_00:21:00__12:46	Winter_2012	Indoor	00:21:00	00:21:00	MC_Opp	NA	Djamuna	Eirina	Medium	NA	NA			NA	NA	NA	NA	NA	NA	PCMCNo_61MC_Opp	NA	NA	NA	NA	No_Interaction_Between_Opponents	NA	NA	no_affiliative_interaction		greater10	00:00:00	0	Main_Analysis
Event_1673_2012_03_01_Dortmund_009	Winter_2012	Indoor	00:31:34	00:31:42	Aggression	Weaning	Toba	Tao	Low	ThreatOther	VocalisationMove_away	Non-aggressive_Avoidance	Non-aggressive	No_Intervention	NA	NA	No_Intervention	NA	NA	PCMCNo_62Aggression	NA	NA	NA	NA	NA	NA	NA	NA	NA	NA	00:00:08	8	Main_Analysis
PC_Event_1673_2012_03_01_Dortmund_009	Winter_2012	Indoor	00:03:07	00:03:24	PC_Opp	Weaning	Toba	Tao	Low	NA	NA			NA	NA	NA	NA	NA	NA	PCMCNo_62PC_Opp	Tao	Victim	Toba	Aggressor	Interaction	Affiliative	Touch_BodyContact_Sitting	00:04:38	attracted	5	00:00:17	17	Main_Analysis
PC_Event_1673_2012_03_01_Dortmund_009	Winter_2012	Indoor	00:04:29	00:05:54	PC_3rd	Weaning	Toba	Tao	Low	NA	NA			NA	NA	NA	NA	NA	NA	PCMCNo_62PC_3rd	Tao	Victim	Suma	3rd_Party	Interaction	Affiliative	OtherFurChewingPresent_Body_for_Fur_Chewing	00:05:56	dispersed	6	00:01:24	84	Main_Analysis
MC_Event_1673_ 2012-03-06_010_00:00:00__12:54	Winter_2012	Indoor	00:00:00	00:01:12	MC_3rd	Weaning	Toba	Tao	Low	NA	NA			NA	NA	NA	NA	NA	NA	PCMCNo_62MC_3rd	Tao	Victim	Eirina	3rd_Party	Interaction	Affiliative	Play	00:00:00		1	00:01:12	72	Main_Analysis
MC_Event_1673_ 2012-03-06_010_00:00:00__12:54	Winter_2012	Indoor	00:00:00	00:10:00	MC_Opp	NA	Toba	Tao	Low	NA	NA			NA	NA	NA	NA	NA	NA	PCMCNo_62MC_Opp	NA	NA	NA	NA	No_Interaction_Between_Opponents	NA	NA	no_affiliative_interaction		greater10	00:10:00	600	Main_Analysis
Event_1677_2012_03_01_Dortmund_010	Winter_2012	Indoor	00:16:07	00:16:23	Aggression	Indeterminable	Toba	Tao	Indeterminable	Indeterminable	Vocalisation	Non-aggressive	Non-aggressive	No_Intervention	NA	NA	No_Intervention	NA	NA	PCMCNo_63Aggression	NA	NA	NA	NA	NA	NA	NA	NA	NA	NA	00:00:16	16	Main_Analysis
PC_Event_1677_2012_03_01_Dortmund_010	Winter_2012	Indoor	00:17:57	00:18:32	PC_Opp	Indeterminable	Toba	Tao	Indeterminable	NA	NA			NA	NA	NA	NA	NA	NA	PCMCNo_63PC_Opp	Tao	Victim	Toba	Aggressor	Interaction	Affiliative	Contact_Sitting_Touch_Body_	00:01:34	attracted	2	00:00:35	35	Main_Analysis
PC_Event_1677_2012_03_01_Dortmund_010	Winter_2012	Indoor	00:21:18	00:21:24	PC_3rd	Indeterminable	Toba	Tao	Indeterminable	NA	NA			NA	NA	NA	NA	NA	NA	PCMCNo_63PC_3rd	Eirina	3rd_Party	Tao	Victim	Interaction	Affiliative	Touch_BodyContact_Sitting	00:04:55	dispersed	5	00:00:05	5	Main_Analysis
MC_Event_1677_ 2012-03-07_007_00:10:00__13:00	Winter_2012	Indoor	00:10:00	00:11:02	MC_3rd	Indeterminable	Toba	Tao	Indeterminable	NA	NA			NA	NA	NA	NA	NA	NA	PCMCNo_63MC_3rd	Tao	Victim	Suma	3rd_Party	Interaction	Affiliative	Fur_Chewing	00:00:00		1	00:01:02	62	Main_Analysis
MC_Event_1677_ 2012-03-07_007_00:10:00__13:00	Winter_2012	Indoor	00:10:00	00:20:00	MC_Opp	NA	Toba	Tao	Indeterminable	NA	NA			NA	NA	NA	NA	NA	NA	PCMCNo_63MC_Opp	NA	NA	NA	NA	No_Interaction_Between_Opponents	NA	NA	no_affiliative_interaction		greater10	00:09:59	599	Main_Analysis
Event_1696_2012_03_02_Dortmund_005_sexual_coercion_females	Winter_2012	Indoor	00:06:03	00:08:04	Aggression	Sexual_Coercion	Suma	Djamuna	Medium	GrabPullHold_tightSexual_Coercion_ff	Struggle_to_escapeMove_awayVocalisation	Non-aggressive_Avoidance	Non-aggressive	No_Intervention	NA	NA	No_Intervention	NA	NA	PCMCNo_64Aggression	NA	NA	NA	NA	NA	NA	NA	NA	NA	NA	00:02:00	120	Main_Analysis
PC_Event_1696_2012_03_02_Dortmund_005_sexual_coercion_females	Winter_2012	Indoor	00:09:52	00:10:37	PC_Opp	Sexual_Coercion	Suma	Djamuna	Medium	NA	NA			NA	NA	NA	NA	NA	NA	PCMCNo_64PC_Opp	Djamuna	Victim	Suma	Aggressor	Interaction	Affiliative	Contact_Sitting	00:01:48	dispersed	2	00:00:45	45	Main_Analysis
PC_Event_1696_2012_03_02_Dortmund_005_sexual_coercion_females	Winter_2012	Indoor	00:08:04	00:18:04	PC_3rd	Sexual_Coercion	Suma	Djamuna	Medium	NA	NA			NA	NA	NA	NA	NA	NA	PCMCNo_64PC_3rd	NA	NA	NA	NA	No_Interaction_Victim_3rd_Party	NA	NA	no_affiliative_interaction	neutral	greater10	00:10:00	600	Main_Analysis
MC_Event_1696_2012-03-07__10:48	Winter_2012	Indoor	00:11:08	00:11:34	MC_Opp	NA	Suma	Djamuna	Medium	NA	NA			NA	NA	NA	NA	NA	NA	PCMCNo_64MC_Opp	Suma	Aggressor	Djamuna	Victim	Interaction	Affiliative	Touch_Body	00:00:17		1	00:00:26	26	Main_Analysis
MC_Event_1696_2012-03-07__10:48	Winter_2012	Indoor	00:10:51	00:20:51	MC_3rd	Sexual_Coercion	Suma	Djamuna	Medium	NA	NA			NA	NA	NA	NA	NA	NA	PCMCNo_64MC_3rd	NA	NA	NA	NA	No_Interaction_Victim_3rd_Party	NA	NA	no_affiliative_interaction		greater10	00:10:00	600	Main_Analysis
Event_1711_2012_03_02_Dortmund_006	Winter_2012	Indoor	00:16:51	00:17:11	Aggression	Indeterminable	Toba	Tao	High	GrabPullOther	Struggle_to_escapeVocalisationMove_away	Non-aggressive_Avoidance	Non-aggressive	No_Intervention	NA	NA	No_Intervention	NA	NA	PCMCNo_65Aggression	NA	NA	NA	NA	NA	NA	NA	NA	NA	NA	00:00:20	20	Main_Analysis
PC_Event_1711_2012_03_02_Dortmund_006	Winter_2012	Indoor	00:17:28	00:17:35	PC_Opp	Indeterminable	Toba	Tao	High	NA	NA			NA	NA	NA	NA	NA	NA	PCMCNo_65PC_Opp	Tao	Victim	Toba	Aggressor	Interaction	Affiliative	Object_Transfer	00:00:19	attracted	1	00:00:06	6	Main_Analysis
PC_Event_1711_2012_03_02_Dortmund_006	Winter_2012	Indoor	00:18:48	00:19:00	PC_3rd	Indeterminable	Toba	Tao	High	NA	NA			NA	NA	NA	NA	NA	NA	PCMCNo_65PC_3rd	Tao	Victim	Eirina	3rd_Party	Interaction	Affiliative	Play	00:01:39	attracted	2	00:00:12	12	Main_Analysis
MC_Event_1711_ 2012-03-06_007_00:00:00__11:22	Winter_2012	Indoor	00:04:41	00:05:06	MC_Opp	NA	Toba	Tao	High	NA	NA			NA	NA	NA	NA	NA	NA	PCMCNo_65MC_Opp	Tao	Victim	Toba	Aggressor	Interaction	Affiliative	Touch_BodyObject_Transfer	00:04:41		5	00:00:25	25	Main_Analysis
MC_Event_1711_ 2012-03-06_007_00:00:00__11:22	Winter_2012	Indoor	00:00:00	00:08:39	MC_3rd	Indeterminable	Toba	Tao	High	NA	NA			NA	NA	NA	NA	NA	NA	PCMCNo_65MC_3rd	NA	NA	NA	NA	No_Interaction_Victim_3rd_Party	NA	NA	no_affiliative_interaction		greater10	00:08:39	519	Main_Analysis
Event_1713_2012_03_02_Dortmund_006_mating	Winter_2012	Indoor	00:23:22	00:24:10	Aggression	Sexual_Coercion	Walter	Toba	High	GrabHold_tightHitCoercion	Indeterminable	unclear	unclear	Intervention	Eirina	Move_between__ShieldingAttack_Aggressor	partial_attack aggressor	No_Success	No_Other_Intervention	CoercAggression	NA	NA	NA	NA	NA	NA	NA	NA	exclude	NA	00:00:48	48	MaleSexCoerc
PC_Event_1713_2012_03_02_Dortmund_006_mating	Winter_2012	Indoor	00:24:10	00:24:14	PC_3rd	Sexual_Coercion	Walter	Toba	High	Coerced_copulation	NA			NA	NA	NA	NA	NA	NA	CoercPC143rd_Party	Tao	3rd_Party	Toba	Victim	Interaction	Affiliative	Touch_Body	00:00:00		1	00:00:03	3	MaleSexCoerc
PC_Event_1713_2012_03_02_Dortmund_006_mating	Winter_2012	Indoor	00:24:10	00:25:39	PC_3rd	Sexual_Coercion	Walter	Toba	High	Coerced_copulation	NA			NA	NA	NA	NA	NA	NA	CoercPC143rd_Party	Eirina	3rd_Party	Toba	Victim	Interaction	Affiliative	Embrace	00:00:00		1	00:01:28	88	MaleSexCoerc
PC_Event_1713_2012_03_02_Dortmund_006_mating	Winter_2012	Indoor	00:24:10	00:34:10	PC_Opp	Sexual_Coercion	Walter	Toba	High	Coerced_copulation	NA			NA	NA	NA	NA	NA	NA	CoercPC14Opp	NA	NA	NA	NA	No_Interaction_Between_Opponents	NA	NA	no_affiliative_interaction		greater10	00:10:00	600	MaleSexCoerc
Event_1724_2012_03_02_Dortmund_008	Winter_2012	Indoor	00:13:33	00:13:42	Aggression	Weaning	Toba	Tao	Low	Threat	Move_away	Avoidance	Avoidance	No_Intervention	NA	NA	No_Intervention	NA	NA	PCMCNo_66Aggression	NA	NA	NA	NA	NA	NA	NA	NA	NA	NA	00:00:09	9	Main_Analysis
PC_Event_1724_2012_03_02_Dortmund_008	Winter_2012	Indoor	00:17:58	00:18:19	PC_3rd	Weaning	Toba	Tao	Low	NA	NA			NA	NA	NA	NA	NA	NA	PCMCNo_66PC_3rd	Tao	Victim	Djamuna	3rd_Party	Interaction	Affiliative	Touch_Genitals	00:04:16	dispersed	5	00:00:20	20	Main_Analysis
PC_Event_1724_2012_03_02_Dortmund_008	Winter_2012	Indoor	00:19:35	00:19:38	PC_Opp	Weaning	Toba	Tao	Low	NA	NA			NA	NA	NA	NA	NA	NA	PCMCNo_66PC_Opp	Tao	Victim	Toba	Aggressor	Interaction	Affiliative	Touch_Body	00:05:53	dispersed	6	00:00:02	2	Main_Analysis
MC_Event_1724_ 2012-03-05_001_00:00:00__12:50	Winter_2012	Indoor	00:02:14	00:02:30	MC_3rd	Weaning	Toba	Tao	Low	NA	NA			NA	NA	NA	NA	NA	NA	PCMCNo_66MC_3rd	Tao	Victim	Eirina	3rd_Party	Interaction	Affiliative	Play	00:02:14		3	00:00:16	16	Main_Analysis
MC_Event_1724_ 2012-03-05_001_00:00:00__12:50	Winter_2012	Indoor	00:03:19	00:03:42	MC_Opp	NA	Toba	Tao	Low	NA	NA			NA	NA	NA	NA	NA	NA	PCMCNo_66MC_Opp	Tao	Victim	Toba	Aggressor	Interaction	Affiliative	Nursing	00:03:19		4	00:00:22	22	Main_Analysis
Event_1725_2012_03_02_Dortmund_008_sexual_coercion_ff_PC_postponed_resumed_coercion	Winter_2012	Indoor	00:23:27	00:24:10	Aggression	Sexual_Coercion	Suma	Djamuna	Medium	GrabHold_tightSexual_Coercion_ff	Move_awayVocalisation	Non-aggressive_Avoidance	Non-aggressive	No_Intervention	NA	NA	No_Intervention	NA	NA	NAAggression	NA	NA	NA	NA	NA	NA	NA	NA	NA	NA	00:00:43	43	Main_Analysis
Event_1725_2012_03_02_Dortmund_008_sexual_coercion_ff_PC_postponed_resumed_coercion	Winter_2012	Indoor	00:25:29	00:26:04	Aggression	Sexual_Coercion	Suma	Djamuna	Medium	ChaseGrabHold_tightSexual_Coercion_ff	Move_awayVocalisation	Non-aggressive_Avoidance	Non-aggressive	No_Intervention	NA	NA	No_Intervention	NA	NA	PCMCNo_67Aggression	NA	NA	NA	NA	NA	NA	NA	NA	NA	NA	00:00:34	34	Main_Analysis
PC_Event_1725_2012_03_02_Dortmund_008_sexual_coercion_ff_PC_postponed_resumed_coercion	Winter_2012	Indoor	00:26:55	00:27:13	PC_Opp	Sexual_Coercion	Suma	Djamuna	Medium	NA	NA			NA	NA	NA	NA	NA	NA	PCMCNo_67PC_Opp	Suma	Aggressor	Djamuna	Victim	Interaction	Affiliative	Contact_Sitting	00:00:51	neutral	1	00:00:18	18	Main_Analysis
MC_Event_1725_	Winter_2012	Indoor	00:00:00	00:00:28	MC_Opp	NA	Suma	Djamuna	Medium	NA	NA			NA	NA	NA	NA	NA	NA	PCMCNo_67MC_Opp	Djamuna	Victim	Suma	Aggressor	Interaction	Affiliative	Contact_SittingFood_Transfer	00:00:00		1	00:00:28	28	Main_Analysis
Event_1731_2012_03_02_Dortmund_010_mating	Winter_2012	Indoor	00:00:00	00:15:29	Aggression	Sexual_Coercion	Walter	Toba	Medium	GrabHold_tightPullCoercion	No_Reaction	No_Reaction	No_Reaction	Intervention	Tao	Move_between__ShieldingAttack_Aggressor	partial_attack aggressor	No_Success	No_Other_Intervention	CoercAggression	NA	NA	NA	NA	NA	NA	NA	NA	NA	NA	00:15:29	929	MaleSexCoerc
PC_Event_1731_2012_03_02_Dortmund_010_mating	Winter_2012	Indoor	00:15:29	00:16:15	PC_3rd	Sexual_Coercion	Walter	Toba	Medium	Coerced_copulation	NA			NA	NA	NA	NA	NA	NA	CoercPC153rd_Party	Eirina	3rd_Party	Toba	Victim	Interaction	Affiliative	Embrace	00:00:00		1	00:00:45	45	MaleSexCoerc
PC_Event_1731_2012_03_02_Dortmund_010_mating	Winter_2012	Indoor	00:15:29	00:16:15	PC_Opp	Sexual_Coercion	Walter	Toba	Medium	Coerced_copulation	NA			NA	NA	NA	NA	NA	NA	CoercPC15Opp	NA	NA	NA	NA	No_Interaction_Between_Opponents	NA	NA	no_affiliative_interaction		greater10	00:00:45	45	MaleSexCoerc
Event_1735_2012_03_02_Dortmund_010_at_the_end_of_coerced_mating	Winter_2012	Indoor	00:15:09	00:15:28	Aggression	Sexual_Coercion	Toba	Walter	High	HitBite	Move_away	Avoidance	Avoidance	No_Intervention	NA	NA	No_Intervention	NA	NA	CounterCoercAggression	NA	NA	NA	NA	NA	NA	NA	NA	NA	NA	00:00:19	19	MaleSexCoerc
PC_Event_1735_2012_03_02_Dortmund_010_at_the_end_of_coerced_mating	Winter_2012	Indoor	00:15:27	00:16:15	PC_3rd	Sexual_Coercion	Toba	Walter	High	Counteraggression	NA			NA	NA	NA	NA	NA	NA	CounterCoercPC	NA	NA	NA	NA	No_Interaction_Victim_3rd_Party	NA	NA	no_affiliative_interaction		greater10	00:01:05	65	MaleSexCoerc
PC_Event_1735_2012_03_02_Dortmund_010_at_the_end_of_coerced_mating	Winter_2012	Indoor	00:15:27	00:16:15	PC_Opp	Sexual_Coercion	Toba	Walter	High	Counteraggression	NA			NA	NA	NA	NA	NA	NA	CounterCoercPC	NA	NA	NA	NA	No_Interaction_Between_Opponents	NA	NA	no_affiliative_interaction		greater10	00:00:48	48	MaleSexCoerc
MC_Event_1735_2012-03-05_002_00:00:00__13:30	Winter_2012	Indoor	00:00:00	00:10:00	MC	Sexual_Coercion	Toba	Walter	High	NA	NA			NA	NA	NA	NA	NA	NA	CounterCoercMC	NA	NA	NA	NA	No_Interaction_Between_Opponents	NA	NA	no_affiliative_interaction		greater10	00:10:00	600	MaleSexCoerc
MC_Event_1735_2012-03-05_002_00:00:00__13:30	Winter_2012	Indoor	00:00:00	00:10:00	MC	Sexual_Coercion	Toba	Walter	High	NA	NA			NA	NA	NA	NA	NA	NA	CounterCoercMC	NA	NA	NA	NA	No_Interaction_Victim_3rd_Party	NA	NA	no_affiliative_interaction		greater10	00:10:00	600	MaleSexCoerc
Event_1742_2012_03_02_Dortmund_011	Winter_2012	Indoor	00:02:37	00:02:43	Aggression	Spontaneous	Toba	Djamuna	Medium	GrabOther	Move_away	Avoidance	Avoidance	No_Intervention	NA	NA	No_Intervention	NA	NA	PCMCNo_68Aggression	NA	NA	NA	NA	NA	NA	NA	NA	NA	NA	00:00:06	6	Main_Analysis
PC_Event_1742_2012_03_02_Dortmund_011	Winter_2012	Indoor	00:02:43	00:07:16	PC_Opp	Spontaneous	Toba	Djamuna	Medium	NA	NA			NA	NA	NA	NA	NA	NA	PCMCNo_68PC_Opp	NA	NA	NA	NA	No_Interaction_Between_Opponents	NA	NA	no_affiliative_interaction	dispersed	greater10	00:04:32	272	Main_Analysis
PC_Event_1742_2012_03_02_Dortmund_011	Winter_2012	Indoor	00:02:43	00:07:16	PC_3rd	Spontaneous	Toba	Djamuna	Medium	NA	NA			NA	NA	NA	NA	NA	NA	PCMCNo_68PC_3rd	NA	NA	NA	NA	No_Interaction_Victim_3rd_Party	NA	NA	no_affiliative_interaction	dispersed	greater10	00:04:32	272	Main_Analysis
MC_Event_1742_ 2012-03-07_008_00:14:00__13:33	Winter_2012	Indoor	00:14:55	00:15:38	MC_Opp	NA	Toba	Djamuna	Medium	NA	NA			NA	NA	NA	NA	NA	NA	PCMCNo_68MC_Opp	Djamuna	Victim	Toba	Aggressor	Interaction	Affiliative	Contact_SittingOther	00:00:55		1	00:00:43	43	Main_Analysis
MC_Event_1742_ 2012-03-07_008_00:14:00__13:33	Winter_2012	Indoor	00:14:55	00:24:07	MC_3rd	Spontaneous	Toba	Djamuna	Medium	NA	NA			NA	NA	NA	NA	NA	NA	PCMCNo_68MC_3rd	Djamuna	Victim	Suma	3rd_Party	Interaction	Affiliative	Contact_Sitting	00:00:55		1	00:09:11	551	Main_Analysis
Event_1752_2012_03_02_Dortmund_014	Winter_2012	Indoor	00:26:49	00:27:04	Aggression	Spontaneous	Toba	Djamuna	Medium	Pull_Fur_Teeth	Vocalisation	Non-aggressive	Non-aggressive	Indeterminable	NA	NA	Indeterminable	NA	NA	PCMCNo_69Aggression	NA	NA	NA	NA	NA	NA	NA	NA	NA	NA	00:00:15	15	Main_Analysis
PC_Event_1752_2012_03_02_Dortmund_014	Winter_2012	Indoor	00:27:15	00:27:56	PC_Opp	Spontaneous	Toba	Djamuna	Medium	NA	NA			NA	NA	NA	NA	NA	NA	PCMCNo_69PC_Opp	Djamuna	Victim	Toba	Aggressor	Interaction	Affiliative	Present_Body_Part_for_Chewing	00:00:11	neutral	1	00:00:40	40	Main_Analysis
PC_Event_1752_2012_03_02_Dortmund_014	Winter_2012	Indoor	00:27:49	00:28:13	PC_3rd	Spontaneous	Toba	Djamuna	Medium	NA	NA			NA	NA	NA	NA	NA	NA	PCMCNo_69PC_3rd	Suma	3rd_Party	Djamuna	Victim	Interaction	Affiliative	Touch_BodyGrooming	00:00:45	attracted	1	00:00:23	23	Main_Analysis
MC_Event_1752_ 2012-03-05_005_00:03:00__15:20	Winter_2012	Indoor	00:03:15	00:04:53	MC_Opp	NA	Toba	Djamuna	Medium	NA	NA			NA	NA	NA	NA	NA	NA	PCMCNo_69MC_Opp	Toba	Aggressor	Djamuna	Victim	Interaction	Affiliative	Fur_Chewing	00:00:15		1	00:01:37	97	Main_Analysis
MC_Event_1752_ 2012-03-05_005_00:03:00__15:20	Winter_2012	Indoor	00:05:45	00:06:05	MC_3rd	Spontaneous	Toba	Djamuna	Medium	NA	NA			NA	NA	NA	NA	NA	NA	PCMCNo_69MC_3rd	Djamuna	Victim	Tao	3rd_Party	Interaction	Affiliative	Present_Body_Part_for_Chewing	00:02:45		3	00:00:19	19	Main_Analysis
Event_1772_1774_2012_06_27_Dortmund_003	Summer_2012	Outdoor	00:00:00	00:00:24	Aggression	Spontaneous	Toba	Suma	Medium	Chase	Move_away	Avoidance	Avoidance	No_Intervention	NA	NA	No_Intervention	NA	NA	PCMCNo_70Aggression	NA	NA	NA	NA	NA	NA	NA	NA	NA	NA	00:00:24	24	Main_Analysis
Event_1772_1774_2012_06_27_Dortmund_003	Summer_2012	Outdoor	00:00:43	00:01:03	Aggression	Spontaneous	Toba	Suma	Medium	Chase	Move_away	Avoidance	Avoidance	No_Intervention	NA	NA	No_Intervention	NA	NA	PCMCNo_70Aggression	NA	NA	NA	NA	NA	NA	NA	NA	NA	NA	00:00:20	20	Main_Analysis
Event_1772_1774_2012_06_27_Dortmund_003	Summer_2012	Outdoor	00:01:26	00:02:17	Aggression	Spontaneous	Toba	Suma	Medium	Chase	Move_away	Avoidance	Avoidance	Intervention	Walter	Approach	impartial_non-aggressive	Success	No_Other_Intervention	PCMCNo_70Aggression	NA	NA	NA	NA	NA	NA	NA	NA	NA	NA	00:00:50	50	Main_Analysis
PC_Event_1772_1774_2012_06_27_Dortmund_003	Summer_2012	Outdoor	00:02:17	00:09:24	PC_Opp	Spontaneous	Toba	Suma	Medium	NA	NA			NA	NA	NA	NA	NA	NA	PCMCNo_70PC_Opp	NA	NA	NA	NA	No_Interaction_Between_Opponents	NA	NA	no_affiliative_interaction	neutral	greater10	00:07:07	427	Main_Analysis
PC_Event_1772_1774_2012_06_27_Dortmund_003	Summer_2012	Outdoor	00:02:17	00:09:24	PC_3rd	Spontaneous	Toba	Suma	Medium	NA	NA			NA	NA	NA	NA	NA	NA	PCMCNo_70PC_3rd	NA	NA	NA	NA	No_Interaction_Victim_3rd_Party	NA	NA	no_affiliative_interaction	dispersed	greater10	00:07:07	427	Main_Analysis
MC_Event_1772_1774_ 2012-06-28_007_00:18:00__12:06	Summer_2012	Outdoor	00:18:00	00:18:06	MC_3rd	Spontaneous	Toba	Suma	Medium	NA	NA			NA	NA	NA	NA	NA	NA	PCMCNo_70MC_3rd	Eirina	3rd_Party	Suma	Victim	Interaction	Affiliative	Play	00:00:00		1	00:00:06	6	Main_Analysis
MC_Event_1772_1774_ 2012-06-28_007_00:18:00__12:06	Summer_2012	Outdoor	00:18:00	00:28:00	MC_Opp	NA	Toba	Suma	Medium	NA	NA			NA	NA	NA	NA	NA	NA	PCMCNo_70MC_Opp	NA	NA	NA	NA	No_Interaction_Between_Opponents	NA	NA	no_affiliative_interaction		greater10	00:09:59	599	Main_Analysis
Event_1778_2012_06_27_Dortmund_005	Summer_2012	Outdoor	00:00:41	00:00:54	Aggression	Weaning	Toba	Tao	Medium	Push	VocalisationMove_away	Non-aggressive_Avoidance	Non-aggressive	No_Intervention	NA	NA	No_Intervention	NA	NA	PCMCNo_71Aggression	NA	NA	NA	NA	NA	NA	NA	NA	NA	NA	00:00:13	13	Main_Analysis
PC_Event_1778_2012_06_27_Dortmund_005	Summer_2012	Outdoor	00:01:04	00:01:28	PC_Opp	Weaning	Toba	Tao	Medium	NA	NA			NA	NA	NA	NA	NA	NA	PCMCNo_71PC_Opp	Tao	Victim	Toba	Aggressor	Interaction	Affiliative	Contact_Sitting_Nursing	00:00:15	attracted	1	00:00:24	24	Main_Analysis
PC_Event_1778_2012_06_27_Dortmund_005	Summer_2012	Outdoor	00:05:31	00:05:36	PC_3rd	Weaning	Toba	Tao	Medium	NA	NA			NA	NA	NA	NA	NA	NA	PCMCNo_71PC_3rd	Eirina	3rd_Party	Tao	Victim	Interaction	Affiliative	Touch_Body	00:04:42	dispersed	5	00:00:04	4	Main_Analysis
MC_Event_1778_ 2012-06-29_010_00:15:00__12:41	Summer_2012	Outdoor	00:17:32	00:18:05	MC_3rd	Weaning	Toba	Tao	Medium	NA	NA			NA	NA	NA	NA	NA	NA	PCMCNo_71MC_3rd	Tao	Victim	Eirina	3rd_Party	Interaction	Affiliative	Play	00:02:32		3	00:00:33	33	Main_Analysis
MC_Event_1778_ 2012-06-29_010_00:15:00__12:41	Summer_2012	Outdoor	00:15:00	00:25:00	MC_Opp	NA	Toba	Tao	Medium	NA	NA			NA	NA	NA	NA	NA	NA	PCMCNo_71MC_Opp	NA	NA	NA	NA	No_Interaction_Between_Opponents	NA	NA	no_affiliative_interaction		greater10	00:10:00	600	Main_Analysis
Event_1832_2012_06_28_Dortmund_008	Summer_2012	Outdoor	00:03:04	00:03:07	Aggression	Weaning	Toba	Tao	Medium	Push	Move_away	Avoidance	Avoidance	No_Intervention	NA	NA	No_Intervention	NA	NA	PCMCNo_72Aggression	NA	NA	NA	NA	NA	NA	NA	NA	NA	NA	00:00:02	2	Main_Analysis
PC_Event_1832_2012_06_28_Dortmund_008	Summer_2012	Outdoor	00:03:13	00:03:17	PC_Opp	Weaning	Toba	Tao	Medium	NA	NA			NA	NA	NA	NA	NA	NA	PCMCNo_72PC_Opp	Tao	Victim	Toba	Aggressor	Interaction	Affiliative	Food_Transfer	00:00:06	attracted	1	00:00:04	4	Main_Analysis
PC_Event_1832_2012_06_28_Dortmund_008	Summer_2012	Outdoor	00:11:59	00:12:16	PC_3rd	Weaning	Toba	Tao	Medium	NA	NA			NA	NA	NA	NA	NA	NA	PCMCNo_72PC_3rd	Tao	Victim	Suma	3rd_Party	Interaction	Affiliative	Contact_Sitting	00:08:52	dispersed	9	00:00:17	17	Main_Analysis
MC_Event_1832_ 2012-06-30_007_00:14:00__12:27	Summer_2012	Outdoor	00:21:00	00:21:40	MC_Opp	NA	Toba	Tao	Medium	NA	NA			NA	NA	NA	NA	NA	NA	PCMCNo_72MC_Opp	Tao	Victim	Toba	Aggressor	Interaction	Affiliative	Nursing	00:07:00		7	00:00:40	40	Main_Analysis
MC_Event_1832_ 2012-06-30_007_00:14:00__12:27	Summer_2012	Outdoor	00:19:12	00:19:44	MC_3rd	Weaning	Toba	Tao	Medium	NA	NA			NA	NA	NA	NA	NA	NA	PCMCNo_72MC_3rd	Tao	Victim	Eirina	3rd_Party	Interaction	Affiliative	Touch_BodyWalking	00:05:12		6	00:00:32	32	Main_Analysis
Event_1841_2012_06_28_Dortmund_009	Summer_2012	Outdoor	00:17:25	00:17:31	Aggression	Weaning	Toba	Tao	Low	Threat	Move_away	Avoidance	Avoidance	No_Intervention	NA	NA	No_Intervention	NA	NA	PCMCNo_73Aggression	NA	NA	NA	NA	NA	NA	NA	NA	NA	NA	00:00:06	6	Main_Analysis
PC_Event_1841_2012_06_28_Dortmund_009	Summer_2012	Outdoor	00:20:06	00:20:36	PC_3rd	Weaning	Toba	Tao	Low	NA	NA			NA	NA	NA	NA	NA	NA	PCMCNo_73PC_3rd	Tao	Victim	Eirina	3rd_Party	Interaction	Affiliative	Play	00:02:36	dispersed	3	00:00:29	29	Main_Analysis
PC_Event_1841_2012_06_28_Dortmund_009	Summer_2012	Outdoor	00:21:07	00:21:13	PC_Opp	NA	Toba	Tao	Low	NA	NA			NA	NA	NA	NA	NA	NA	PCMCNo_73PC_Opp	Toba	Aggressor	Tao	Victim	Interaction	Indeterminable	NA	NA	exclude	NA	00:00:06	6	Main_Analysis
PC_Event_1841_2012_06_28_Dortmund_009	Summer_2012	Outdoor	00:21:28	00:22:26	PC_Opp	NA	Toba	Tao	Low	NA	NA			NA	NA	NA	NA	NA	NA	PCMCNo_73PC_Opp	Toba	Aggressor	Tao	Victim	Interaction	Affiliative	Grooming	00:03:58	exclude	4	00:00:58	58	Main_Analysis
MC_Event_1841_ 2012-06-29_011_00:14:00__13:12	Summer_2012	Outdoor	00:14:50	00:14:57	MC_3rd	Weaning	Toba	Tao	Low	NA	NA			NA	NA	NA	NA	NA	NA	PCMCNo_73MC_3rd	Tao	Victim	Eirina	3rd_Party	Interaction	Affiliative	Play	00:00:50		1	00:00:06	6	Main_Analysis
MC_Event_1841_ 2012-06-29_011_00:14:00__13:12	Summer_2012	Outdoor	00:17:12	00:17:23	MC_Opp	NA	Toba	Tao	Low	NA	NA			NA	NA	NA	NA	NA	NA	PCMCNo_73MC_Opp	Tao	Victim	Toba	Aggressor	Interaction	Affiliative	Contact_SittingTouch_Body	00:03:12	exclude	4	00:00:11	11	Main_Analysis
Event_1844_2012_06_28_Dortmund_009	Summer_2012	Outdoor	00:22:48	00:22:59	Aggression	Indeterminable	Toba	Tao	Indeterminable	IndeterminableGrab	VocalisationStruggle_to_escapeReaggression	Non-aggressive_Counter-Aggression	Counter-Aggression	No_Intervention	NA	NA	No_Intervention	NA	NA	PCMCNo_74Aggression	NA	NA	NA	NA	NA	NA	NA	NA	NA	NA	00:00:11	11	Main_Analysis
PC_Event_1844_2012_06_28_Dortmund_009	Summer_2012	Outdoor	00:23:01	00:23:12	PC_Opp	Indeterminable	Toba	Tao	Indeterminable	NA	NA			NA	NA	NA	NA	NA	NA	PCMCNo_74PC_Opp	Tao	Victim	Toba	Aggressor	Interaction	Affiliative	Touch_BodyHold_tight_walking	00:00:04	attracted	1	00:00:11	11	Main_Analysis
PC_Event_1844_2012_06_28_Dortmund_009	Summer_2012	Outdoor	00:24:56	00:25:13	PC_3rd	Indeterminable	Toba	Tao	Indeterminable	NA	NA			NA	NA	NA	NA	NA	NA	PCMCNo_74PC_3rd	Eirina	3rd_Party	Tao	Victim	NA	Affiliative	Contact_SittingWalking	00:01:59	dispersed	2	00:00:16	16	Main_Analysis
MC_Event_1844_ 2012-06-29_011_00:20:00__13:18	Summer_2012	Outdoor	00:20:01	00:21:45	MC_3rd	Indeterminable	Toba	Tao	Indeterminable	NA	NA			NA	NA	NA	NA	NA	NA	PCMCNo_74MC_3rd	Tao	Victim	Eirina	3rd_Party	Interaction	Affiliative	Play	00:00:01		1	00:01:43	103	Main_Analysis
MC_Event_1844_ 2012-06-29_011_00:20:00__13:18	Summer_2012	Outdoor	00:29:21	00:29:51	MC_Opp	NA	Toba	Tao	Indeterminable	NA	NA			NA	NA	NA	NA	NA	NA	PCMCNo_74MC_Opp	Tao	Victim	Toba	Aggressor	Interaction	Affiliative	Nursing	00:09:21		10	00:00:30	30	Main_Analysis
Event_1847_2012_06_28_Dortmund_010	Summer_2012	Outdoor	00:04:39	00:04:44	Aggression	Weaning	Toba	Tao	Low	Threat	Move_away	Avoidance	Avoidance	No_Intervention	NA	NA	No_Intervention	NA	NA	PCMCNo_75Aggression	NA	NA	NA	NA	NA	NA	NA	NA	NA	NA	00:00:04	4	Main_Analysis
PC_Event_1847_2012_06_28_Dortmund_010	Summer_2012	Outdoor	00:04:52	00:07:46	PC_Opp	Weaning	Toba	Tao	Low	NA	NA			NA	NA	NA	NA	NA	NA	PCMCNo_75PC_Opp	Tao	Victim	Toba	Aggressor	Interaction	Affiliative	Touch_BodyContact_Sitting	00:00:08	attracted	1	00:02:54	174	Main_Analysis
PC_Event_1847_2012_06_28_Dortmund_010	Summer_2012	Outdoor	00:08:24	00:08:58	PC_3rd	Weaning	Toba	Tao	Low	NA	NA			NA	NA	NA	NA	NA	NA	PCMCNo_75PC_3rd	Eirina	3rd_Party	Tao	Victim	Interaction	Affiliative	CuddlingPlay	00:03:40	dispersed	4	00:00:33	33	Main_Analysis
MC_Event_1847_ 2012-06-29_012_00:01:00__13:33	Summer_2012	Outdoor	00:09:48	00:11:00	MC_Opp	NA	Toba	Tao	Low	NA	NA			NA	NA	NA	NA	NA	NA	PCMCNo_75MC_Opp	Tao	Victim	Toba	Aggressor	Interaction	Affiliative	Touch_Body	00:08:48		9	00:01:12	72	Main_Analysis
MC_Event_1847_ 2012-06-29_012_00:01:00__13:33	Summer_2012	Outdoor	00:01:00	00:01:03	MC_3rd	Weaning	Toba	Tao	Low	NA	NA			NA	NA	NA	NA	NA	NA	PCMCNo_75MC_3rd	Tao	Victim	Eirina	3rd_Party	Interaction	Affiliative	Play	00:00:00		1	00:00:03	3	Main_Analysis
Event_1870_2012_06_28_Dortmund_013	Summer_2012	Outdoor	00:11:06	00:11:30	Aggression	Spontaneous	Djamuna	Tao	High	GrabBiteOther	VocalisationStruggle_to_escape	Non-aggressive	Non-aggressive	No_Intervention	NA	NA	No_Intervention	NA	NA	PCMCNo_76Aggression	NA	NA	NA	NA	NA	NA	NA	NA	NA	NA	00:00:23	23	Main_Analysis
PC_Event_1870_2012_06_28_Dortmund_013	Summer_2012	Outdoor	00:11:44	00:12:02	PC_3rd	Spontaneous	Djamuna	Tao	High	NA	NA			NA	NA	NA	NA	NA	NA	PCMCNo_76PC_3rd	Tao	Victim	Toba	3rd_Party	Interaction	Affiliative	EmbraceContact_Sitting	00:00:14	attracted	1	00:00:17	17	Main_Analysis
PC_Event_1870_2012_06_28_Dortmund_013	Summer_2012	Outdoor	00:11:30	00:21:30	PC_Opp	NA	Djamuna	Tao	High	NA	NA			NA	NA	NA	NA	NA	NA	PCMCNo_76PC_Opp	NA	NA	NA	NA	No_Interaction_Between_Opponents	NA	NA	no_affiliative_interaction	exclude	greater10	00:10:00	600	Main_Analysis
MC_Event_1870_ 2012-06-30_012_00:16:00__15:21	Summer_2012	Outdoor	00:19:34	00:19:58	MC_Opp	NA	Djamuna	Tao	High	NA	NA			NA	NA	NA	NA	NA	NA	PCMCNo_76MC_Opp	Tao	Victim	Djamuna	Aggressor	Interaction	Indeterminable	NA	NA	exclude	NA	00:00:24	24	Main_Analysis
MC_Event_1870_ 2012-06-30_012_00:16:00__15:21	Summer_2012	Outdoor	00:24:30	00:24:53	MC_3rd	Spontaneous	Djamuna	Tao	High	NA	NA			NA	NA	NA	NA	NA	NA	PCMCNo_76MC_3rd	Eirina	3rd_Party	Tao	Victim	Interaction	Affiliative	Food_Transfer	00:08:30		9	00:00:23	23	Main_Analysis
Event_1900_2012_06_29_Dortmund_007	Summer_2012	Outdoor	00:34:36	00:34:42	Aggression	Spontaneous	Djamuna	Tao	Indeterminable	GrabOther	VocalisationStruggle_to_escape	Non-aggressive	Non-aggressive	No_Intervention	NA	NA	No_Intervention	NA	NA	PCMCNo_77Aggression	NA	NA	NA	NA	NA	NA	NA	NA	NA	NA	00:00:05	5	Main_Analysis
PC_Event_1900_2012_06_29_Dortmund_007	Summer_2012	Outdoor	00:00:06	00:00:12	PC_Opp	Spontaneous	Djamuna	Tao	Indeterminable	NA	NA			NA	NA	NA	NA	NA	NA	PCMCNo_77PC_Opp	Tao	Victim	Djamuna	Aggressor	Interaction	Affiliative	Touch_Body	00:00:55	attracted	1	00:00:06	6	Main_Analysis
PC_Event_1900_2012_06_29_Dortmund_007	Summer_2012	Outdoor	00:09:02	00:09:08	PC_3rd	Spontaneous	Djamuna	Tao	Indeterminable	NA	NA			NA	NA	NA	NA	NA	NA	PCMCNo_77PC_3rd	Tao	Victim	Toba	3rd_Party	Interaction	Affiliative	Nursing	00:09:51	dispersed	10	00:00:06	6	Main_Analysis
MC_Event_1900_ 2012-06-30_006_00:03:00__11:37	Summer_2012	Outdoor	00:04:44	00:04:56	MC_3rd	Spontaneous	Djamuna	Tao	Indeterminable	NA	NA			NA	NA	NA	NA	NA	NA	PCMCNo_77MC_3rd	Tao	Victim	Eirina	3rd_Party	Interaction	Affiliative	Play	00:01:44		2	00:00:12	12	Main_Analysis
MC_Event_1900_ 2012-06-30_006_00:03:00__11:37	Summer_2012	Outdoor	00:09:57	00:10:09	MC_Opp	NA	Djamuna	Tao	Indeterminable	NA	NA			NA	NA	NA	NA	NA	NA	PCMCNo_77MC_Opp	Tao	Victim	Djamuna	Aggressor	Interaction	Affiliative	Object_Transfer	00:06:57		7	00:00:12	12	Main_Analysis
Event_1961_2012_06_30_Dortmund_008_mating	Summer_2012	Outdoor	00:08:16	00:16:14	Aggression	Sexual_Coercion	Walter	Toba	Medium	GrabHold_tightCoerced_Mating	Struggle_to_escape	Non-aggressive	Non-aggressive	Intervention	Tao	Attack_Aggressor	partial_attack aggressor	No_Success	No_Other_Intervention	CoercAggression	NA	NA	NA	NA	NA	NA	NA	NA	NA	NA	00:07:57	477	MaleSexCoerc
PC_Event_1961_2012_06_30_Dortmund_008_mating	Summer_2012	Outdoor	00:16:14	00:18:15	PC_3rd	Sexual_Coercion	Walter	Toba	Medium	Coerced_copulation	NA			NA	NA	NA	NA	NA	NA	CoercPC163rd_Party	Eirina	3rd_Party	Toba	Victim	Interaction	Affiliative	Embrace	00:00:00		1	00:02:00	120	MaleSexCoerc
PC_Event_1961_2012_06_30_Dortmund_008_mating	Summer_2012	Outdoor	00:16:14	00:26:14	PC_Opp	Sexual_Coercion	Walter	Toba	Medium	Coerced_copulation	NA			NA	NA	NA	NA	NA	NA	CoercPC16Opp	NA	NA	NA	NA	No_Interaction_Between_Opponents	NA	NA	no_affiliative_interaction		greater10	00:10:00	600	MaleSexCoerc
Event_1963_2012_06_30_Dortmund_008_intervention_coerced_mating	Summer_2012	Outdoor	00:08:54	00:09:06	Aggression	Sexual_Coercion	Walter	Tao	Medium	GrabPull	VocalisationOther	Non-aggressive_other	Non-aggressive	No_Intervention	NA	NA	No_Intervention	NA	NA	CoercIntAggression	NA	NA	NA	NA	NA	NA	NA	NA	NA	NA	00:00:12	12	MaleSexCoerc
PC_Event_1963_2012_06_30_Dortmund_008_intervention_coerced_mating	Summer_2012	Outdoor	00:09:07	00:09:09	PC_Opp	Sexual_Coercion	Walter	Tao	Medium	AttackInterv	NA			NA	NA	NA	NA	NA	NA	CoercIntPC	Tao	Victim	Walter	Aggressor	Interaction	Indeterminable	NA	NA	NA	exclude	00:00:02	2	MaleSexCoerc
PC_Event_1963_2012_06_30_Dortmund_008_intervention_coerced_mating	Summer_2012	Outdoor	00:09:06	00:19:06	PC_3rd	Sexual_Coercion	Walter	Tao	Medium	AttackInterv	NA			NA	NA	NA	NA	NA	NA	CoercIntPC	NA	NA	NA	NA	No_Interaction_Victim_3rd_Party	NA	NA	no_affiliative_interaction		greater10	00:10:00	600	MaleSexCoerc
MC_Event_1963_2012-07-01_008_00:10:00__12:53	Summer_2012	Outdoor	00:10:00	00:20:00	MC	Sexual_Coercion	Walter	Tao	Medium	GrabPull	NA			NA	NA	NA	NA	NA	NA	CoercIntMC	NA	NA	NA	NA	No_Interaction_Between_Opponents	NA	NA	no_affiliative_interaction		greater10	00:10:00	600	MaleSexCoerc
MC_Event_1963_2012-07-01_008_00:10:00__12:53	Summer_2012	Outdoor	00:10:00	00:20:00	MC	Sexual_Coercion	Walter	Tao	Medium	GrabPull	NA			NA	NA	NA	NA	NA	NA	CoercIntMC	NA	NA	NA	NA	No_Interaction_Victim_3rd_Party	NA	NA	no_affiliative_interaction		greater10	00:10:00	600	MaleSexCoerc
Event_1965_2012_06_30_Dortmund_008_counteraggression_after_coerced_mating	Summer_2012	Outdoor	00:16:00	00:16:15	Aggression	Sexual_Coercion	Toba	Walter	High	Bite	No_Reaction	No_Reaction	No_Reaction	No_Intervention	NA	NA	No_Intervention	NA	NA	CounterCoercAggression	NA	NA	NA	NA	NA	NA	NA	NA	NA	NA	00:00:15	15	MaleSexCoerc
PC_Event_1965_2012_06_30_Dortmund_008_counteraggression_after_coerced_mating	Summer_2012	Outdoor	00:16:14	00:26:14	PC_Opp	Sexual_Coercion	Toba	Walter	High	Counteraggression	NA			NA	NA	NA	NA	NA	NA	CounterCoercPC	NA	NA	NA	NA	No_Interaction_Between_Opponents	NA	NA	no_affiliative_interaction		greater10	00:10:00	600	MaleSexCoerc
PC_Event_1965_2012_06_30_Dortmund_008_counteraggression_after_coerced_mating	Summer_2012	Outdoor	00:16:14	00:26:14	PC_3rd	Sexual_Coercion	Toba	Walter	High	Counteraggression	NA			NA	NA	NA	NA	NA	NA	CounterCoercPC	NA	NA	NA	NA	No_Interaction_Victim_3rd_Party	NA	NA	no_affiliative_interaction		greater10	00:10:00	600	MaleSexCoerc
MC_Event_1965_2012-07-01_008_00:17:00__13:00	Summer_2012	Outdoor	00:17:00	00:27:00	MC	Sexual_Coercion	Toba	Walter	High	Bite	NA			NA	NA	NA	NA	NA	NA	CounterCoercMC	NA	NA	NA	NA	No_Interaction_Between_Opponents	NA	NA	no_affiliative_interaction		greater10	00:10:00	600	MaleSexCoerc
MC_Event_1965_2012-07-01_008_00:17:00__13:00	Summer_2012	Outdoor	00:17:00	00:27:00	MC	Sexual_Coercion	Toba	Walter	High	Bite	NA			NA	NA	NA	NA	NA	NA	CounterCoercMC	NA	NA	NA	NA	No_Interaction_Victim_3rd_Party	NA	NA	no_affiliative_interaction		greater10	00:10:00	600	MaleSexCoerc
Event_2032_2012_07_01_Dortmund_010	Summer_2012	Outdoor	00:15:10	00:15:39	Aggression	Food_Competition	Toba	Suma	Medium	Chase	Move_away	Avoidance	Avoidance	No_Intervention	NA	NA	No_Intervention	NA	NA	PCMCNo_78Aggression	NA	NA	NA	NA	NA	NA	NA	NA	NA	NA	00:00:28	28	Main_Analysis
PC_Event_2032_2012_07_01_Dortmund_010	Summer_2012	Outdoor	00:15:38	00:25:38	PC_Opp	Food_Competition	Toba	Suma	Medium	NA	NA			NA	NA	NA	NA	NA	NA	PCMCNo_78PC_Opp	NA	NA	NA	NA	No_Interaction_Between_Opponents	NA	NA	no_affiliative_interaction	neutral	greater10	00:10:00	600	Main_Analysis
PC_Event_2032_2012_07_01_Dortmund_010	Summer_2012	Outdoor	00:21:57	00:22:26	PC_3rd	NA	Toba	Suma	Medium	NA	NA			NA	NA	NA	NA	NA	NA	PCMCNo_78PC_3rd	Suma	3rd_Party	Djamuna	Victim	Interaction	Affiliative	Food_Transfer	00:06:19	exclude	7	00:00:29	29	Main_Analysis
MC_Event_2032_ 2012-07-02_004_00:13:00__14:04	Summer_2012	Outdoor	00:13:00	00:23:00	MC_3rd	NA	Toba	Suma	Medium	NA	NA			NA	NA	NA	NA	NA	NA	PCMCNo_78MC_3rd	NA	NA	NA	NA	No_Interaction_Victim_3rd_Party	NA	NA	no_affiliative_interaction	exclude	greater10	00:10:00	600	Main_Analysis
MC_Event_2032_ 2012-07-02_004_00:13:00__14:04	Summer_2012	Outdoor	00:18:45	00:19:01	MC_3rd	NA	Toba	Suma	Medium	NA	NA			NA	NA	NA	NA	NA	NA	PCMCNo_78MC_3rd	Suma	Victim	Walter	3rd_Party	Interaction	Indeterminable	NA	NA	exclude	NA	00:00:16	16	Main_Analysis
MC_Event_2032_ 2012-07-02_004_00:13:00__14:04	Summer_2012	Outdoor	00:13:00	00:23:00	MC_Opp	NA	Toba	Suma	Medium	NA	NA			NA	NA	NA	NA	NA	NA	PCMCNo_78MC_Opp	NA	NA	NA	NA	No_Interaction_Between_Opponents	NA	NA	no_affiliative_interaction		greater10	00:10:00	600	Main_Analysis
Event_2033_2012_07_01_Dortmund_010	Summer_2012	Outdoor	00:15:10	00:15:23	Aggression	Food_Competition	Toba	Djamuna	Medium	Chase	Move_away	Avoidance	Avoidance	No_Intervention	NA	NA	No_Intervention	NA	NA	PCMCNo_79Aggression	NA	NA	NA	NA	NA	NA	NA	NA	NA	NA	00:00:13	13	Main_Analysis
PC_Event_2033_2012_07_01_Dortmund_010	Summer_2012	Outdoor	00:21:57	00:22:26	PC_3rd	Food_Competition	Toba	Djamuna	Medium	NA	NA			NA	NA	NA	NA	NA	NA	PCMCNo_79PC_3rd	Suma	3rd_Party	Djamuna	Victim	Interaction	Affiliative	Food_Transfer	00:06:33	attracted	7	00:00:29	29	Main_Analysis
PC_Event_2033_2012_07_01_Dortmund_010	Summer_2012	Outdoor	00:15:24	00:25:24	PC_Opp	Food_Competition	Toba	Djamuna	Medium	NA	NA			NA	NA	NA	NA	NA	NA	PCMCNo_79PC_Opp	NA	NA	NA	NA	No_Interaction_Between_Opponents	NA	NA	no_affiliative_interaction	neutral	greater10	00:10:00	600	Main_Analysis
MC_Event_2033_ 2012-07-02_004_00:13:00__14:04	Summer_2012	Outdoor	00:13:00	00:23:00	MC_Opp	NA	Toba	Djamuna	Medium	NA	NA			NA	NA	NA	NA	NA	NA	PCMCNo_79MC_Opp	NA	NA	NA	NA	No_Interaction_Between_Opponents	NA	NA	no_affiliative_interaction		greater10	00:10:00	600	Main_Analysis
MC_Event_2033_ 2012-07-02_004_00:13:00__14:04	Summer_2012	Outdoor	00:13:00	00:23:00	MC_3rd	Food_Competition	Toba	Djamuna	Medium	NA	NA			NA	NA	NA	NA	NA	NA	PCMCNo_79MC_3rd	NA	NA	NA	NA	No_Interaction_Victim_3rd_Party	NA	NA	no_affiliative_interaction		greater10	00:10:00	600	Main_Analysis
